# Supplementary material for: Annexin A2-Mediated Internalization of Staphylococcus aureus into Bovine Mammary Epithelial Cells Requires Its Interaction with Clumping Factor B
Source: Microorganisms. 2021 Oct 3;9(10):2090. doi: 10.3390/microorganisms9102090 (PMC8538401; doi:10.3390/microorganisms9102090)
Supplement: Supplementary file 1 [file microorganisms-09-02090-s001.zip]

Archive with 1 entries (1 files):
- microorganisms-1397510-supplementary.xlsx
