# Supplementary material for: Annexin A2-Mediated Internalization of Staphylococcus aureus into Bovine Mammary Epithelial Cells Requires Its Interaction with Clumping Factor B
Source: Microorganisms. 2021 Oct 3;9(10):2090. doi: 10.3390/microorganisms9102090 (PMC8538401; doi:10.3390/microorganisms9102090)
Supplement: Supplementary file 1 [file microorganisms-09-02090-s001.zip › microorganisms-1397510-supplementary.xlsx]

## Sheet: R20190500775_1_S
	Annexin A2-mediated Internalization of Staphylococcus aureus into Bovine Mammary Epithelial Cells Requires its Interaction with Clumping Factor B
	Yi-Tian Ying, Wei-Jia Ren, Xun Tan, Jing Yang, Rui Liu, Ai-Fang Du
	Table S1: Peptides identified by LC-MS/MS analysis of AnxA2-precipitated S. aureus proteins.
	Reference	PepCount	UniquePepCount	CoverPercent	MW	PI
	FileScan	Sequence	MH+	Diff(MH+)	Charge	Rank	Score	DeltaScore	ExpectValue	Ions	Reference	DIFF_MODIFIED_CANDIDATE	PI	MissCleavage	Modification	MatchedTIC	NumProteaseTermini	Engine	Tag	Decoy
$1-1	tr|A0A2S6D5J1|A0A2S6D5J1_STAAU 30S ribosomal protein S7 (Fragment) OS=Staphylococcus aureus OX=1280 GN=CV021_07855 PE=4 SV=1	5	5	0.3727	12346.1	10.05
	R20190500775_1,3739	K.AFSHYR.F	780.379	0.00091	2	1	21.98	0	0.276	0|0	tr|A0A2S6D5J1|A0A2S6D5J1_STAAU		8.8	0		0	2	MASCOT		T
	R20190500775_1,10853	K.ALDAIAPLVEVK.S	1238.74	-0.0056	2	1	39.23	0	0.00167	0|0	tr|A0A2S6D5J1|A0A2S6D5J1_STAAU		4.37	0		0	2	MASCOT		T
	R20190500775_1,11160	K.NSDPLEIFEK.A	1191.59	-9e-05	2	1	35.44	0	0.0128	0|0	tr|A0A2S6D5J1|A0A2S6D5J1_STAAU		4.14	0		0	2	MASCOT		T
	R20190500775_1,9745	R.KNSDPLEIFEK.A	1319.68	-0.00214	2	1	46.87	0	0.00123	0|0	tr|A0A2S6D5J1|A0A2S6D5J1_STAAU		4.68	1		0	2	MASCOT		T
	R20190500775_1,9185	R.LAGELLDAAEGK.G	1186.63	-0.00272	2	1	71.69	0	3.89e-06	0|0	tr|A0A2S6D5J1|A0A2S6D5J1_STAAU		4.14	0		0	2	MASCOT		T
$2-1	tr|A0A2X2N3D2|A0A2X2N3D2_STAAU Aspartate--tRNA(Asp/Asn) ligase OS=Staphylococcus aureus OX=1280 GN=aspS_2 PE=3 SV=1	4	3	0.0388	64809	4.69
	R20190500775_1,4313	K.YGSDKPDLR.F	1050.52	0.00025	2	1	42.63	0	0.00248	0|0	tr|A0A2X2N3D2|A0A2X2N3D2_STAAU		5.96	0		0	2	MASCOT		T
	R20190500775_1,4315	K.YGSDKPDLR.F	1050.52	0	3	1	40.1	0	0.00429	0|0	tr|A0A2X2N3D2|A0A2X2N3D2_STAAU		5.96	0		0	2	MASCOT		T
	R20190500775_1,5172	R.ALLGAAR.V	671.42	-0.00047	2	1	30	0	0.0452	0|0	tr|A0A2X2N3D2|A0A2X2N3D2_STAAU		9.8	0		0	2	MASCOT		T
	R20190500775_1,8324	R.EVIAFPK.S ! R.EVIAFPK.N	803.466	-0.00159	2	1	25.31	0	0.208	0|0	tr|A0A2X2N3D2|A0A2X2N3D2_STAAU ! tr|A0A380EQH0|A0A380EQH0_STAAU		6.1	0		0	2	MASCOT		T
$3-1	tr|A0A2S6DJ60|A0A2S6DJ60_STAAU Type I glyceraldehyde-3-phosphate dehydrogenase (Fragment) OS=Staphylococcus aureus OX=1280 GN=CSC87_15010 PE=4 SV=1	3	3	0.096	20813.3	4.83
	R20190500775_1,11490	K.AIGLVIPELK.G	1052.67	-0.00462	2	1	39.35	0	0.00105	0|0	tr|A0A2S6DJ60|A0A2S6DJ60_STAAU/tr|A0A033UX85|A0A033UX85_STAAU		6.05	0		0	2	MASCOT		T
	R20190500775_1,4772	K.KVLISAPAK.G	926.603	-0.00098	2	1	61.79	0	5.33e-06	0|0	tr|A0A1Q8DCB3|A0A1Q8DCB3_STAAU/tr|A0A2S6DJ60|A0A2S6DJ60_STAAU/tr|A0A2S6D399|A0A2S6D399_STAAU/tr|A0A3S4NHQ6|A0A3S4NHQ6_STAAU		10	1		0	2	MASCOT		T
	R20190500775_1,5668	K.VLISAPAK.G	798.508	-0.00094	2	1	46.45	0	0.000428	0|0	tr|A0A1Q8DCB3|A0A1Q8DCB3_STAAU/tr|A0A2S6DJ60|A0A2S6DJ60_STAAU/tr|A0A2S6D399|A0A2S6D399_STAAU/tr|A0A3S4NHQ6|A0A3S4NHQ6_STAAU		8.72	0		0	2	MASCOT		T
$4-1	tr|A0A033UIR2|A0A033UIR2_STAAU Uncharacterized protein OS=Staphylococcus aureus C0673 OX=1413510 GN=V070_02187 PE=4 SV=1	2	2	0.0231	76871.1	6.03
	R20190500775_1,9339	K.LTIILGK.K	757.518	-0.00146	2	1	29.37	0	0.0111	0|0	tr|A0A033UIR2|A0A033UIR2_STAAU		8.75	0		0	2	MASCOT		T
	R20190500775_1,4363	R.NELFKNIK.F	1005.57	0.013	2	1	28.15	0	0.442	0|0	tr|A0A033UIR2|A0A033UIR2_STAAU		8.59	1		0	2	MASCOT		T
$5-1	tr|A0A077ULJ6|A0A077ULJ6_STAAU DNA polymerase III subunit alpha OS=Staphylococcus aureus OX=1280 GN=dnaE PE=4 SV=1	2	2	0.0094	123171	6.05
	R20190500775_1,6463	K.QIIIR.N ! K.QILLR.A ! K.QLLIR.N ! K.QLLLR.K	642.43	-0.00122	2	1	36.59	0	0.00314	0|0	sp|Q8NW58|DPO3A_STAAW/sp|P63979|DPO3A_STAAM/sp|P63980|DPO3A_STAAN/sp|Q6G8M4|DPO3A_STAAS/sp|Q9F1K0|DPO3A_STAA8/sp|Q6GG04|DPO3A_STAAR/sp|Q5HF71|DPO3A_STAAC/tr|A0A0E1XF27|A0A0E1XF27_STAAU/tr|A0A0E0VPV9|A0A0E0VPV9_STAA5/tr|A0A0H2XJJ3|A0A0H2XJJ3_STAA3/tr|A0A0U1MMU0|A0A0U1MMU0_STAAU/tr|A0A380DWI5|A0A380DWI5_STAAU/tr|A0A2S6D795|A0A2S6D795_STAAU/tr|A0A454GXP7|A0A454GXP7_STAAU/tr|A0A380E3W0|A0A380E3W0_STA…		9.75	0		0	2	MASCOT		T
	R20190500775_1,5153	R.ILVER.S ! R.ILVER.L ! K.LIVER.T ! R.LLVER.A	629.398	-0.00111	2	1	35.49	0	0.0129	0|0	tr|A0A2X2N2B7|A0A2X2N2B7_STAAU ! tr|A0A0U1MPA6|A0A0U1MPA6_STAAU/tr|A0A077ULJ6|A0A077ULJ6_STAAU ! tr|A0A380E2D3|A0A380E2D3_STAAU ! tr|A0A2X2L9T6|A0A2X2L9T6_STAAU		6	0		0	2	MASCOT		T
$6-1	tr|A0A0D1I974|A0A0D1I974_STAAU Biotin carboxylase OS=Staphylococcus aureus subsp. aureus OX=46170 GN=QU38_09300 PE=4 SV=1	2	2	0.0266	50091.8	5.33
$6-2	tr|W8TW18|W8TW18_STAAU Biotin carboxylase OS=Staphylococcus aureus OX=1280 GN=cfiB_1 PE=4 SV=1	2	2	0.0266	50048.8	5.33
$6-3	tr|A0A0Y9APZ0|A0A0Y9APZ0_STAAU Biotin carboxylase OS=Staphylococcus aureus OX=1280 GN=cfiB_2 PE=4 SV=1	2	2	0.0266	50075.8	5.33
$6-4	tr|A0A2X2L0B6|A0A2X2L0B6_STAAU Acetyl-CoA carboxylase, biotin carboxylase subunit OS=Staphylococcus aureus OX=1280 GN=accC_3 PE=4 SV=1	2	2	0.0204	62140.5	5.18
$6-5	tr|A0A447ZSL0|A0A447ZSL0_STAAU Biotin carboxylase OS=Staphylococcus aureus OX=1280 GN=cfiB_2 PE=4 SV=1	2	2	0.0266	50063.8	5.4
$6-6	tr|A0A0U1MM39|A0A0U1MM39_STAAU Biotin carboxylase OS=Staphylococcus aureus OX=1280 GN=accC PE=4 SV=1	2	2	0.0266	50094.9	5.33
$6-7	tr|A0A1D4N3R1|A0A1D4N3R1_STAAU Biotin carboxylase OS=Staphylococcus aureus OX=1280 GN=cfiB_1 PE=4 SV=1	2	2	0.0266	50047.8	5.4
$6-8	tr|A0A2S6D113|A0A2S6D113_STAAU Biotin carboxylase OS=Staphylococcus aureus OX=1280 GN=accC PE=4 SV=1	2	2	0.0266	50046.8	5.33
$6-9	tr|A0A0E1VGU0|A0A0E1VGU0_STAA3 Biotin carboxylase OS=Staphylococcus aureus subsp. aureus USA300_TCH959 OX=450394 GN=accC PE=4 SV=1	2	2	0.0266	50048.8	5.33
$6-10	tr|A0A0H3K8B3|A0A0H3K8B3_STAAE Biotin carboxylase OS=Staphylococcus aureus (strain Newman) OX=426430 GN=accC PE=4 SV=1	2	2	0.0266	50048.8	5.33
$6-11	tr|A0A0E1AIG3|A0A0E1AIG3_STAAU Biotin carboxylase OS=Staphylococcus aureus subsp. aureus Z172 OX=1406863 GN=accC PE=4 SV=1	2	2	0.0266	50075.8	5.33
$6-12	tr|A0A0H3JXP0|A0A0H3JXP0_STAAW Biotin carboxylase OS=Staphylococcus aureus (strain MW2) OX=196620 GN=accC PE=4 SV=1	2	2	0.0266	50048.8	5.33
$6-13	tr|A0A2S6DLP2|A0A2S6DLP2_STAAU Biotin carboxylase OS=Staphylococcus aureus OX=1280 GN=accC PE=4 SV=1	2	2	0.0266	50062.8	5.33
$6-14	tr|A0A033V0Q6|A0A033V0Q6_STAAU Biotin carboxylase OS=Staphylococcus aureus C0673 OX=1413510 GN=V070_00575 PE=4 SV=1	2	2	0.0265	50166.8	5.17
$6-15	tr|Q2FY43|Q2FY43_STAA8 Biotin carboxylase OS=Staphylococcus aureus (strain NCTC 8325) OX=93061 GN=SAOUHSC_01623 PE=4 SV=1	2	2	0.0266	50048.8	5.33
$6-16	tr|A0A0H2XG70|A0A0H2XG70_STAA3 Biotin carboxylase OS=Staphylococcus aureus (strain USA300) OX=367830 GN=accC PE=4 SV=1	2	2	0.0266	50048.8	5.33
$6-17	tr|A0A077UWT7|A0A077UWT7_STAAU Biotin carboxylase OS=Staphylococcus aureus OX=1280 GN=cfiB_2 PE=4 SV=1	2	2	0.0265	50145.8	5.39
$6-18	tr|A0A0U1MQ62|A0A0U1MQ62_STAAU Biotin carboxylase OS=Staphylococcus aureus OX=1280 GN=cfiB_1 PE=4 SV=1	2	2	0.0265	50193.9	5.33
$6-19	tr|A0A0H2WWV4|A0A0H2WWV4_STAAC Biotin carboxylase OS=Staphylococcus aureus (strain COL) OX=93062 GN=accC PE=4 SV=1	2	2	0.0266	50048.8	5.33
$6-20	tr|A0A0E1XFI7|A0A0E1XFI7_STAAU Biotin carboxylase OS=Staphylococcus aureus subsp. aureus MN8 OX=548470 GN=accC PE=4 SV=1	2	2	0.0266	50048.8	5.33
$6-21	tr|A0A0E0VPC8|A0A0E0VPC8_STAA5 Biotin carboxylase OS=Staphylococcus aureus subsp. aureus 71193 OX=1155084 GN=ST398NM01_1592 PE=4 SV=1	2	2	0.0266	50062.8	5.33
$6-22	tr|A0A2X2L2G2|A0A2X2L2G2_STAAU Acetyl-CoA carboxylase, biotin carboxylase subunit OS=Staphylococcus aureus OX=1280 GN=accC_4 PE=4 SV=1	2	2	0.0207	60998.5	4.86
$6-23	tr|A0A0H3JMQ8|A0A0H3JMQ8_STAAN Biotin carboxylase OS=Staphylococcus aureus (strain N315) OX=158879 GN=accC PE=4 SV=1	2	2	0.0266	50048.8	5.33
$6-24	tr|T1YA80|T1YA80_STAAU Biotin carboxylase OS=Staphylococcus aureus subsp. aureus CN1 OX=1193576 GN=SAKOR_01473 PE=4 SV=1	2	2	0.0266	50048.8	5.33
$6-25	tr|A0A0H3JRR2|A0A0H3JRR2_STAAM Biotin carboxylase OS=Staphylococcus aureus (strain Mu50 / ATCC 700699) OX=158878 GN=accC PE=1 SV=1	2	2	0.0266	50048.8	5.33
	R20190500775_1,4828	K.VLIANR.G ! R.VLIANR.G	685.436	-0.00127	2	1	22.3	0	0.129	0|0	tr|A0A0E1XFI7|A0A0E1XFI7_STAAU/tr|A0A0E0VPC8|A0A0E0VPC8_STAA5/tr|A0A0H2WWV4|A0A0H2WWV4_STAAC/tr|A0A0H2XG70|A0A0H2XG70_STAA3/tr|A0A077UWT7|A0A077UWT7_STAAU/tr|A0A0U1MQ62|A0A0U1MQ62_STAAU/tr|A0A447ZSL0|A0A447ZSL0_STAAU/tr|A0A0U1MM39|A0A0U1MM39_STAAU/tr|A0A1D4N3R1|A0A1D4N3R1_STAAU/tr|A0A2X2L0B6|A0A2X2L0B6_STAAU/tr|A0A0D1I974|A0A0D1I974_STAAU/tr|W8TW18|W8TW18_STAAU/tr|A0A0Y9APZ0|A0A0Y9APZ0_STAAU/tr|A…		9.72	0		0	2	MASCOT		T
	R20190500775_1,4228	R.GEIAVR.I ! R.GEIAVR.V	644.373	4e-05	2	1	36.29	0	0.0248	0|0	tr|A0A0E1X4W3|A0A0E1X4W3_STAAU/tr|A0A0E1XFI7|A0A0E1XFI7_STAAU/tr|A0A0E0VPC8|A0A0E0VPC8_STAA5/tr|A0A0E0VQQ5|A0A0E0VQQ5_STAA5/tr|A0A0H2WWV4|A0A0H2WWV4_STAAC/tr|A0A0H2XG70|A0A0H2XG70_STAA3/tr|A0A0H2XHF5|A0A0H2XHF5_STAA3/tr|A0A077UWT7|A0A077UWT7_STAAU/tr|A0A2S6DIT6|A0A2S6DIT6_STAAU/tr|A0A0U1MQ62|A0A0U1MQ62_STAAU/tr|A0A380DE91|A0A380DE91_STAAU/tr|A0A1Q8DG57|A0A1Q8DG57_STAAU/tr|A0A0U1MNQ2|A0A0U1MNQ2_ST…		6	0		0	2	MASCOT		T
$7-1	tr|A0A0E1AFM7|A0A0E1AFM7_STAAU DNA-directed RNA polymerase subunit beta' OS=Staphylococcus aureus subsp. aureus Z172 OX=1406863 GN=rpoC PE=3 SV=1	2	2	0.0166	135421	6.53
$7-2	tr|A0A0E1VM47|A0A0E1VM47_STAA3 DNA-directed RNA polymerase subunit beta' OS=Staphylococcus aureus subsp. aureus USA300_TCH959 OX=450394 GN=rpoC PE=3 SV=1	2	2	0.0167	134273	6.61
$7-3	tr|T1Y856|T1Y856_STAAU DNA-directed RNA polymerase subunit beta' OS=Staphylococcus aureus subsp. aureus CN1 OX=1193576 GN=rpoC PE=3 SV=1	2	2	0.0165	136021	6.53
$7-4	tr|A0A168F9C5|A0A168F9C5_STAAU DNA-directed RNA polymerase subunit beta' OS=Staphylococcus aureus OX=1280 GN=rpoC PE=3 SV=1	2	2	0.0166	135393	6.53
$7-5	tr|A0A3S4MX39|A0A3S4MX39_STAAU DNA-directed RNA polymerase subunit beta' OS=Staphylococcus aureus OX=1280 GN=rpoC PE=3 SV=1	2	2	0.0166	134939	6.17
$7-6	tr|A0A2I7Y816|A0A2I7Y816_STAAU DNA-directed RNA polymerase subunit beta' OS=Staphylococcus aureus OX=1280 GN=rpoC PE=3 SV=1	2	2	0.0166	135421	6.53
$7-7	tr|A0A2X2L6P8|A0A2X2L6P8_STAAU DNA-directed RNA polymerase subunit beta' OS=Staphylococcus aureus OX=1280 GN=rpoC_1 PE=3 SV=1	2	2	0.0168	133908	6.88
$7-8	tr|A0A454NFN8|A0A454NFN8_STAAU DNA-directed RNA polymerase subunit beta' OS=Staphylococcus aureus OX=1280 GN=rpoC PE=3 SV=1	2	2	0.0167	134285	6.53
$7-9	tr|A0A2S6D4X3|A0A2S6D4X3_STAAU DNA-directed RNA polymerase subunit beta' OS=Staphylococcus aureus OX=1280 GN=rpoC PE=3 SV=1	2	2	0.0167	134321	6.61
$7-10	tr|A0A0E1XAF9|A0A0E1XAF9_STAAU DNA-directed RNA polymerase subunit beta' OS=Staphylococcus aureus subsp. aureus MN8 OX=548470 GN=rpoC PE=3 SV=1	2	2	0.0166	135393	6.53
$7-11	sp|P60286|RPOC_STAAW DNA-directed RNA polymerase subunit beta' OS=Staphylococcus aureus (strain MW2) OX=196620 GN=rpoC PE=3 SV=1	2	2	0.0166	135407	6.53
$7-12	sp|P0C1T4|RPOC_STAAU DNA-directed RNA polymerase subunit beta' (Fragment) OS=Staphylococcus aureus OX=1280 GN=rpoC PE=3 SV=1	2	2	0.0189	118611	6.19
$7-13	tr|A0A0U1MII0|A0A0U1MII0_STAAU DNA-directed RNA polymerase subunit beta' OS=Staphylococcus aureus OX=1280 GN=rpoC PE=3 SV=1	2	2	0.0166	135408	6.53
$7-14	tr|A0A1Q8DCT3|A0A1Q8DCT3_STAAU DNA-directed RNA polymerase subunit beta' OS=Staphylococcus aureus OX=1280 GN=rpoC PE=3 SV=1	2	2	0.0166	135005	6.14
$7-15	tr|A0A0E0VMY1|A0A0E0VMY1_STAA5 DNA-directed RNA polymerase subunit beta' OS=Staphylococcus aureus subsp. aureus 71193 OX=1155084 GN=rpoC PE=3 SV=1	2	2	0.0165	136007	6.53
$7-16	tr|A0A133PZU3|A0A133PZU3_STAAU DNA-directed RNA polymerase subunit beta' OS=Staphylococcus aureus OX=1280 GN=rpoC PE=3 SV=1	2	2	0.0167	134273	6.61
$7-17	tr|A0A2S6DU76|A0A2S6DU76_STAAU DNA-directed RNA polymerase subunit beta' OS=Staphylococcus aureus OX=1280 GN=rpoC PE=3 SV=1	2	2	0.0167	134259	6.61
$7-18	tr|A0A2C6P019|A0A2C6P019_STAAU DNA-directed RNA polymerase subunit beta' OS=Staphylococcus aureus OX=1280 GN=rpoC PE=3 SV=1	2	2	0.0166	135407	6.53
$7-19	tr|A0A0H3K6G0|A0A0H3K6G0_STAAE DNA-directed RNA polymerase subunit beta' OS=Staphylococcus aureus (strain Newman) OX=426430 GN=rpoC PE=3 SV=1	2	2	0.0166	135407	6.53
$7-20	tr|A0A033UHR6|A0A033UHR6_STAAU DNA-directed RNA polymerase subunit beta' OS=Staphylococcus aureus C0673 OX=1413510 GN=rpoC PE=3 SV=1	2	2	0.0166	134920	6.65
$7-21	tr|A0A0D1JJD7|A0A0D1JJD7_STAAU DNA-directed RNA polymerase subunit beta' OS=Staphylococcus aureus subsp. aureus OX=46170 GN=rpoC PE=3 SV=1	2	2	0.0166	135407	6.53
$7-22	tr|A0A380DGV6|A0A380DGV6_STAAU DNA-directed RNA polymerase subunit beta' OS=Staphylococcus aureus OX=1280 GN=rpoC PE=3 SV=1	2	2	0.0166	134885	6.08
$7-23	tr|A0A0U1MEQ1|A0A0U1MEQ1_STAAU DNA-directed RNA polymerase subunit beta' OS=Staphylococcus aureus OX=1280 GN=rpoC PE=3 SV=1	2	2	0.0166	135406	6.63
$7-24	tr|A0A077W3T4|A0A077W3T4_STAAU DNA-directed RNA polymerase subunit beta' OS=Staphylococcus aureus OX=1280 GN=rpoC PE=3 SV=1	2	2	0.0166	135391	6.53
$7-25	tr|A0A454V1F7|A0A454V1F7_STAAU DNA-directed RNA polymerase subunit beta' OS=Staphylococcus aureus OX=1280 GN=rpoC PE=3 SV=1	2	2	0.0167	134285	6.61
$7-26	tr|A0A2X3PKX2|A0A2X3PKX2_STAAU DNA-directed RNA polymerase subunit OS=Staphylococcus aureus OX=1280 GN=rpoC_1 PE=3 SV=1	2	2	0.0211	107063	7.01
$7-27	sp|Q5HID2|RPOC_STAAC DNA-directed RNA polymerase subunit beta' OS=Staphylococcus aureus (strain COL) OX=93062 GN=rpoC PE=3 SV=1	2	2	0.0166	135407	6.53
$7-28	sp|Q2G0N5|RPOC_STAA8 DNA-directed RNA polymerase subunit beta' OS=Staphylococcus aureus (strain NCTC 8325) OX=93061 GN=rpoC PE=3 SV=2	2	2	0.0166	135407	6.53
$7-29	sp|Q6GJC5|RPOC_STAAR DNA-directed RNA polymerase subunit beta' OS=Staphylococcus aureus (strain MRSA252) OX=282458 GN=rpoC PE=3 SV=1	2	2	0.0166	135393	6.53
$7-30	sp|Q6GBU4|RPOC_STAAS DNA-directed RNA polymerase subunit beta' OS=Staphylococcus aureus (strain MSSA476) OX=282459 GN=rpoC PE=3 SV=1	2	2	0.0166	135407	6.53
$7-31	sp|P60284|RPOC_STAAM DNA-directed RNA polymerase subunit beta' OS=Staphylococcus aureus (strain Mu50 / ATCC 700699) OX=158878 GN=rpoC PE=3 SV=1	2	2	0.0166	135407	6.53
$7-32	sp|P60285|RPOC_STAAN DNA-directed RNA polymerase subunit beta' OS=Staphylococcus aureus (strain N315) OX=158879 GN=rpoC PE=1 SV=1	2	2	0.0166	135407	6.53
$7-33	sp|Q2FJ97|RPOC_STAA3 DNA-directed RNA polymerase subunit beta' OS=Staphylococcus aureus (strain USA300) OX=367830 GN=rpoC PE=3 SV=2	2	2	0.0166	135388	6.46
$7-34	sp|Q2YSB8|RPOC_STAAB DNA-directed RNA polymerase subunit beta' OS=Staphylococcus aureus (strain bovine RF122 / ET3-1) OX=273036 GN=rpoC PE=3 SV=1	2	2	0.0166	135407	6.44
	R20190500775_1,9605	R.FATSDLNDLYR.R	1314.63	-0.0032	2	1	60.15	0	3.37e-05	0|0	sp|Q2G0N5|RPOC_STAA8/sp|Q6GJC5|RPOC_STAAR/sp|Q6GBU4|RPOC_STAAS/sp|P60284|RPOC_STAAM/sp|P60285|RPOC_STAAN/sp|Q2FJ97|RPOC_STAA3/sp|Q2YSB8|RPOC_STAAB/sp|Q5HID2|RPOC_STAAC/sp|P0C1T4|RPOC_STAAU/sp|P60286|RPOC_STAAW/tr|A0A0E1XAF9|A0A0E1XAF9_STAAU/tr|A0A0E0VMY1|A0A0E0VMY1_STAA5/tr|A0A1Q8DCT3|A0A1Q8DCT3_STAAU/tr|A0A380DIN9|A0A380DIN9_STAAU/tr|A0A0U1MII0|A0A0U1MII0_STAAU/tr|A0A2S6D4X3|A0A2S6D4X3_STAAU/tr|…		4.21	0		0	2	MASCOT		T
	R20190500775_1,5001	R.KGLADTALK.T	916.546	-0.00128	2	1	46.73	0	0.00103	0|0	sp|Q2G0N5|RPOC_STAA8/sp|Q6GJC5|RPOC_STAAR/sp|Q6GBU4|RPOC_STAAS/sp|P60284|RPOC_STAAM/sp|P60285|RPOC_STAAN/sp|Q2FJ97|RPOC_STAA3/sp|Q2YSB8|RPOC_STAAB/sp|Q5HID2|RPOC_STAAC/sp|P0C1T4|RPOC_STAAU/sp|P60286|RPOC_STAAW/tr|A0A0E1XAF9|A0A0E1XAF9_STAAU/tr|A0A0E0VMY1|A0A0E0VMY1_STAA5/tr|A0A1Q8DCT3|A0A1Q8DCT3_STAAU/tr|A0A0U1MII0|A0A0U1MII0_STAAU/tr|A0A2S6D4X3|A0A2S6D4X3_STAAU/tr|A0A2X2L6P8|A0A2X2L6P8_STAAU/tr|…		8.59	1		0	2	MASCOT		T
$8-1	tr|A0A0E1AGF6|A0A0E1AGF6_STAAU Asparagine--tRNA ligase OS=Staphylococcus aureus subsp. aureus Z172 OX=1406863 GN=asnS PE=3 SV=1	2	2	0.0372	49157	5.25
$8-2	tr|A0A0E1VJD2|A0A0E1VJD2_STAA3 Asparagine--tRNA ligase OS=Staphylococcus aureus subsp. aureus USA300_TCH959 OX=450394 GN=asnS PE=3 SV=1	2	2	0.037	49387.3	5.25
$8-3	tr|T1Y8E3|T1Y8E3_STAAU Asparagine--tRNA ligase OS=Staphylococcus aureus subsp. aureus CN1 OX=1193576 GN=asnS PE=3 SV=1	2	2	0.0363	50622.7	5.36
$8-4	tr|A0A1Q8DDZ3|A0A1Q8DDZ3_STAAU Asparagine--tRNA ligase OS=Staphylococcus aureus OX=1280 GN=asnC PE=3 SV=1	2	2	0.0372	49377	5.23
$8-5	tr|A0A2S6D582|A0A2S6D582_STAAU Asparagine--tRNA ligase OS=Staphylococcus aureus OX=1280 GN=asnC PE=3 SV=1	2	2	0.0372	49187	5.25
$8-6	tr|A0A033V1Y1|A0A033V1Y1_STAAU Asparagine--tRNA ligase OS=Staphylococcus aureus C0673 OX=1413510 GN=asnS PE=3 SV=1	2	2	0.0372	49116.7	5.26
$8-7	tr|A0A380E1I0|A0A380E1I0_STAAU Asparaginyl-tRNA synthetase OS=Staphylococcus aureus OX=1280 GN=asnS_2 PE=4 SV=1	2	2	0.0611	30028.7	6.42
$8-8	sp|A5ISY4|SYN_STAA9 Asparagine--tRNA ligase OS=Staphylococcus aureus (strain JH9) OX=359786 GN=asnS PE=3 SV=1	2	2	0.0372	49126.9	5.25
$8-9	sp|A6U1S3|SYN_STAA2 Asparagine--tRNA ligase OS=Staphylococcus aureus (strain JH1) OX=359787 GN=asnS PE=3 SV=1	2	2	0.0372	49126.9	5.25
$8-10	sp|P67571|SYN_STAAM Asparagine--tRNA ligase OS=Staphylococcus aureus (strain Mu50 / ATCC 700699) OX=158878 GN=asnS PE=3 SV=1	2	2	0.0372	49126.9	5.25
$8-11	tr|A0A1D4NEA7|A0A1D4NEA7_STAAU Asparagine--tRNA ligase OS=Staphylococcus aureus OX=1280 GN=asnS PE=3 SV=1	2	2	0.0372	49157	5.3
$8-12	tr|A0A0E0VQS3|A0A0E0VQS3_STAA5 Asparagine--tRNA ligase OS=Staphylococcus aureus subsp. aureus 71193 OX=1155084 GN=asnS PE=3 SV=1	2	2	0.0363	50592.7	5.36
$8-13	tr|A0A0E1X787|A0A0E1X787_STAAU Asparagine--tRNA ligase OS=Staphylococcus aureus subsp. aureus MN8 OX=548470 GN=asnS PE=3 SV=1	2	2	0.037	49405.3	5.25
$8-14	tr|A0A455JQ91|A0A455JQ91_STAAU Asparagine--tRNA ligase OS=Staphylococcus aureus OX=1280 GN=asnC PE=4 SV=1	2	2	0.0372	49183	5.21
$8-15	tr|A0A0U1ML35|A0A0U1ML35_STAAU Asparagine--tRNA ligase OS=Staphylococcus aureus OX=1280 GN=asnS PE=3 SV=1	2	2	0.0372	49189	5.25
$8-16	tr|A0A077UK09|A0A077UK09_STAAU Asparagine--tRNA ligase OS=Staphylococcus aureus OX=1280 GN=asnS PE=3 SV=1	2	2	0.0372	49141.8	5.12
$8-17	tr|A0A380EHW5|A0A380EHW5_STAAU Asparaginyl-tRNA synthetase OS=Staphylococcus aureus OX=1280 GN=asnS_3 PE=4 SV=1	2	2	0.0741	24517.5	6.76
$8-18	tr|A0A447ZAT5|A0A447ZAT5_STAAU Asparagine--tRNA ligase OS=Staphylococcus aureus OX=1280 GN=asnS PE=3 SV=1	2	2	0.0372	49337.2	5.24
$8-19	tr|A0A447ZSB4|A0A447ZSB4_STAAU Asparagine--tRNA ligase OS=Staphylococcus aureus OX=1280 GN=asnS PE=3 SV=1	2	2	0.0372	49071.9	5.3
$8-20	tr|A0A380DEN2|A0A380DEN2_STAAU Asparagine--tRNA ligase OS=Staphylococcus aureus OX=1280 GN=asnS PE=3 SV=1	2	2	0.0372	49232	5.28
$8-21	tr|X5EHJ0|X5EHJ0_STAAU Asparagine--tRNA ligase OS=Staphylococcus aureus OX=1280 GN=asnC PE=3 SV=1	2	2	0.0372	49157	5.25
$8-22	tr|A0A3A2IML4|A0A3A2IML4_STAAU Asparagine--tRNA ligase OS=Staphylococcus aureus OX=1280 GN=asnC PE=3 SV=1	2	2	0.0372	49126.9	5.25
$8-23	tr|A0A0Z3S000|A0A0Z3S000_STAAU Asparagine--tRNA ligase OS=Staphylococcus aureus OX=1280 GN=asnS PE=3 SV=1	2	2	0.0372	49175	5.25
$8-24	tr|A0A133PU41|A0A133PU41_STAAU Asparagine--tRNA ligase OS=Staphylococcus aureus OX=1280 GN=asnS PE=3 SV=1	2	2	0.037	49387.3	5.25
$8-25	tr|A0A0U1MZA7|A0A0U1MZA7_STAAU Asparagine--tRNA ligase OS=Staphylococcus aureus OX=1280 GN=asnS PE=3 SV=1	2	2	0.0372	49140.8	5.21
$8-26	tr|A0A0D1I6U9|A0A0D1I6U9_STAAU Asparagine--tRNA ligase OS=Staphylococcus aureus subsp. aureus OX=46170 GN=asnC PE=3 SV=1	2	2	0.0372	49157	5.3
$8-27	sp|Q6GGV5|SYN_STAAR Asparagine--tRNA ligase OS=Staphylococcus aureus (strain MRSA252) OX=282458 GN=asnS PE=3 SV=1	2	2	0.0372	49175	5.25
$8-28	sp|P67572|SYN_STAAN Asparagine--tRNA ligase OS=Staphylococcus aureus (strain N315) OX=158879 GN=asnS PE=1 SV=1	2	2	0.0372	49126.9	5.25
$8-29	sp|A6QH05|SYN_STAAE Asparagine--tRNA ligase OS=Staphylococcus aureus (strain Newman) OX=426430 GN=asnS PE=3 SV=1	2	2	0.0372	49157	5.25
$8-30	sp|Q2YY52|SYN_STAAB Asparagine--tRNA ligase OS=Staphylococcus aureus (strain bovine RF122 / ET3-1) OX=273036 GN=asnS PE=3 SV=1	2	2	0.0372	49133	5.21
$8-31	sp|Q2FGY6|SYN_STAA3 Asparagine--tRNA ligase OS=Staphylococcus aureus (strain USA300) OX=367830 GN=asnS PE=3 SV=1	2	2	0.0372	49157	5.25
$8-32	sp|Q8NWP3|SYN_STAAW Asparagine--tRNA ligase OS=Staphylococcus aureus (strain MW2) OX=196620 GN=asnS PE=3 SV=1	2	2	0.0372	49173	5.25
$8-33	sp|A7X2E9|SYN_STAA1 Asparagine--tRNA ligase OS=Staphylococcus aureus (strain Mu3 / ATCC 700698) OX=418127 GN=asnS PE=3 SV=1	2	2	0.0372	49126.9	5.25
$8-34	sp|Q5HFW9|SYN_STAAC Asparagine--tRNA ligase OS=Staphylococcus aureus (strain COL) OX=93062 GN=asnS PE=3 SV=1	2	2	0.0372	49157	5.25
$8-35	sp|Q2FYH6|SYN_STAA8 Asparagine--tRNA ligase OS=Staphylococcus aureus (strain NCTC 8325) OX=93061 GN=asnS PE=3 SV=1	2	2	0.0372	49157	5.25
$8-36	sp|Q6G9A8|SYN_STAAS Asparagine--tRNA ligase OS=Staphylococcus aureus (strain MSSA476) OX=282459 GN=asnS PE=3 SV=1	2	2	0.0372	49185	5.25
$8-37	sp|A8Z434|SYN_STAAT Asparagine--tRNA ligase OS=Staphylococcus aureus (strain USA300 / TCH1516) OX=451516 GN=asnS PE=3 SV=1	2	2	0.0372	49157	5.25
	R20190500775_1,10590	K.IAFLQLR.D	860.535	-0.00219	2	1	33.53	0	0.00983	0|0	sp|Q2FYH6|SYN_STAA8/sp|Q5HFW9|SYN_STAAC/sp|A8Z434|SYN_STAAT/sp|Q6G9A8|SYN_STAAS/sp|A7X2E9|SYN_STAA1/sp|A6QH05|SYN_STAAE/sp|P67572|SYN_STAAN/sp|Q6GGV5|SYN_STAAR/sp|Q8NWP3|SYN_STAAW/sp|Q2FGY6|SYN_STAA3/sp|Q2YY52|SYN_STAAB/sp|P67571|SYN_STAAM/sp|A6U1S3|SYN_STAA2/sp|A5ISY4|SYN_STAA9/tr|A0A0E1X787|A0A0E1X787_STAAU/tr|A0A0E0VQS3|A0A0E0VQS3_STAA5/tr|A0A1D4NEA7|A0A1D4NEA7_STAAU/tr|A0A380E1I0|A0A380E1I0_S…		9.75	0		0	2	MASCOT		T
	R20190500775_1,10648	K.VFSFGPTFR.A ! R.VFSFGPTFR.A	1057.55	-0.0006	2	1	51.81	0	0.000257	0|0	sp|Q2FYH6|SYN_STAA8/sp|Q5HFW9|SYN_STAAC/sp|A8Z434|SYN_STAAT/sp|Q6G9A8|SYN_STAAS/sp|A7X2E9|SYN_STAA1/sp|A6QH05|SYN_STAAE/sp|P67572|SYN_STAAN/sp|Q6GGV5|SYN_STAAR/sp|Q8NWP3|SYN_STAAW/sp|Q2FGY6|SYN_STAA3/sp|Q2YY52|SYN_STAAB/sp|P67571|SYN_STAAM/sp|A6U1S3|SYN_STAA2/sp|A5ISY4|SYN_STAA9/tr|A0A0E1X787|A0A0E1X787_STAAU/tr|A0A0E0VQS3|A0A0E0VQS3_STAA5/tr|A0A1D4NEA7|A0A1D4NEA7_STAAU/tr|A0A380E1I0|A0A380E1I0_S…		9.72	0		0	2	MASCOT		T
$9-1	tr|A0A1Q8DF51|A0A1Q8DF51_STAAU DNA topoisomerase 1 OS=Staphylococcus aureus OX=1280 GN=topA PE=3 SV=1	2	2	0.0174	79395.2	9.12
	R20190500775_1,2208	K.DGDVVER.K	789.374	-0.01063	2	1	22.25	0	0.21	0|0	tr|A0A1Q8DF51|A0A1Q8DF51_STAAU/tr|A0A0U1MYN3|A0A0U1MYN3_STAAU		4.03	0		0	2	MASCOT		T
	R20190500775_1,2232	K.LDVER.G ! R.LDVER.I ! K.LDVER.A	631.341	-0.01117	2	1	25.11	0	0.536	0|0	tr|A0A2X2L0S9|A0A2X2L0S9_STAAU ! tr|A0A3S5DZC8|A0A3S5DZC8_STAAU ! tr|A0A1Q8DF51|A0A1Q8DF51_STAAU		4.37	0		0	2	MASCOT		T
$10-1	tr|A0A1Q8DFH6|A0A1Q8DFH6_STAAU Dihydrolipoyllysine-residue succinyltransferase component of 2-oxoglutarate dehydrogenase complex OS=Staphylococcus aureus OX=1280 GN=BSZ10_04440 PE=3 SV=1	2	2	0.0378	46127.2	4.92
	R20190500775_1,8471	R.AIADLAVK.A	800.488	-0.00132	2	1	39.54	0	0.00722	0|0	tr|A0A1Q8DFH6|A0A1Q8DFH6_STAAU		5.88	0		0	2	MASCOT		T
	R20190500775_1,4998	R.INATPSAR.R	829.453	-0.00136	2	1	29.53	0	0.0292	0|0	sp|Q5HG07|ODO2_STAAC/sp|Q6G9E9|ODO2_STAAS/sp|Q2FYM2|ODO2_STAA8/sp|Q99U75|ODO2_STAAM/sp|Q7A5N4|ODO2_STAAN/sp|Q8NWR7|ODO2_STAAW/sp|Q2FH26|ODO2_STAA3/tr|A0A2X2KQT1|A0A2X2KQT1_STAAU/tr|A0A2S6D2N8|A0A2S6D2N8_STAAU/tr|A0A1Q8DFH6|A0A1Q8DFH6_STAAU/tr|A0A3S4LUL3|A0A3S4LUL3_STAAU/tr|A0A2I7Y5S1|A0A2I7Y5S1_STAAU/tr|A0A380DFZ2|A0A380DFZ2_STAAU/tr|A0A1D3Z9J7|A0A1D3Z9J7_STAAU/tr|A0A2X3SLC8|A0A2X3SLC8_STAAU/tr|A…		9.75	0		0	2	MASCOT		T
$11-1	tr|A0A1Q8DHM8|A0A1Q8DHM8_STAAU Deferrochelatase/peroxidase OS=Staphylococcus aureus OX=1280 GN=BSZ10_00540 PE=3 SV=1	2	2	0.027	45389.7	7.05
	R20190500775_1,7405	K.RSFIK.S ! R.RSFLK.M ! R.RSFLK.D	650.398	0.01008	2	1	20.85	0	0.598	0|0	tr|A0A380EQK6|A0A380EQK6_STAAU ! tr|A0A1Q8DHM8|A0A1Q8DHM8_STAAU ! tr|A0A033V5J8|A0A033V5J8_STAAU		11	1		0	2	MASCOT		T
	R20190500775_1,6721	R.LAREVK.T	715.446	0.01055	2	1	34.78	0	0.0406	0|0	tr|A0A1Q8DHM8|A0A1Q8DHM8_STAAU		8.75	1		0	2	MASCOT		T
$12-1	tr|A0A2S6D2F3|A0A2S6D2F3_STAAU Uncharacterized protein (Fragment) OS=Staphylococcus aureus OX=1280 GN=CV021_13625 PE=4 SV=1	2	2	0.0169	67931.3	7.56
	R20190500775_1,6698	K.LVDFR.E	649.367	-0.00084	2	1	37.45	0	0.013	0|0	tr|A0A2S6D2F3|A0A2S6D2F3_STAAU		5.84	0		0	2	MASCOT		T
	R20190500775_1,4652	R.IEELR.E ! K.IEELR.N ! K.IEELR.E ! K.IEELR.A ! K.LEEIR.Q ! R.LEEIR.Q	659.372	-0.00049	2	1	20.49	0	1.73	0|0	tr|A0A3S4LJS7|A0A3S4LJS7_STAAU/tr|T1YC14|T1YC14_STAAU ! tr|A0A3S4MVR3|A0A3S4MVR3_STAAU ! tr|A0A2S6D2F3|A0A2S6D2F3_STAAU ! tr|A0A380ETT8|A0A380ETT8_STAAU ! tr|A0A380DEM2|A0A380DEM2_STAAU ! tr|A0A380ERM9|A0A380ERM9_STAAU		4.53	0		0	2	MASCOT		T
$13-1	tr|A0A2X2L0S9|A0A2X2L0S9_STAAU Glucose-6-phosphate 1-dehydrogenase OS=Staphylococcus aureus OX=1280 GN=zwf_2 PE=3 SV=1	2	2	0.0291	57765.5	5.36
	R20190500775_1,10191	K.ETVQNILALR.F	1156.67	-0.00258	2	1	38.93	0	0.00518	0|0	tr|A0A2X2L0S9|A0A2X2L0S9_STAAU		6.1	0		0	2	MASCOT		T
	R20190500775_1,2232	K.LDVER.G ! R.LDVER.I ! K.LDVER.A	631.341	-0.01117	2	1	25.11	0	0.536	0|0	tr|A0A2X2L0S9|A0A2X2L0S9_STAAU ! tr|A0A3S5DZC8|A0A3S5DZC8_STAAU ! tr|A0A1Q8DF51|A0A1Q8DF51_STAAU		4.37	0		0	2	MASCOT		T
$14-1	tr|A0A2X2L3Q5|A0A2X2L3Q5_STAAU Oligo-1,6-glucosidase OS=Staphylococcus aureus OX=1280 GN=malL_2 PE=4 SV=1	2	2	0.0234	61515.5	4.44
	R20190500775_1,7466	K.ALGDVIR.E	743.441	-0.00016	2	1	40.27	0	0.005	0|0	tr|A0A2X2L3Q5|A0A2X2L3Q5_STAAU		5.88	0		0	2	MASCOT		T
	R20190500775_1,5500	R.LLAARR.T ! R.LLAARR.E	699.462	0.01062	2	1	29.78	0	0.016	0|0	tr|A0A2X2KZT6|A0A2X2KZT6_STAAU ! tr|A0A2X2L3Q5|A0A2X2L3Q5_STAAU		12	1		0	2	MASCOT		T
$15-1	tr|A0A2X2N6I6|A0A2X2N6I6_STAAU Copper export protein OS=Staphylococcus aureus OX=1280 GN=NCTC13131_02361 PE=4 SV=1	2	2	0.018	72332.5	9.61
	R20190500775_1,5349	K.ISLER.A ! K.LSIER.E	617.362	-0.00161	2	1	25.41	0	0.421	0|0	tr|A0A380DSH5|A0A380DSH5_STAAU/tr|A0A2S6D4D9|A0A2S6D4D9_STAAU/tr|A0A380DW25|A0A380DW25_STAAU ! tr|A0A2X2N6I6|A0A2X2N6I6_STAAU		6	0		0	2	MASCOT		T
	R20190500775_1,4651	R.ADIDTPR.L	787.394	0.00051	2	1	24.01	0	0.0973	0|0	tr|A0A2X2N6I6|A0A2X2N6I6_STAAU		4.21	0		0	2	MASCOT		T
$16-1	tr|A0A380DDY0|A0A380DDY0_STAAU Isocitrate dehydrogenase [NADP] OS=Staphylococcus aureus OX=1280 GN=icd PE=4 SV=1	2	2	0.0333	46284.9	4.89
$16-2	tr|A0A2S6DJN2|A0A2S6DJN2_STAAU Isocitrate dehydrogenase [NADP] (Fragment) OS=Staphylococcus aureus OX=1280 GN=CSC87_14005 PE=4 SV=1	2	2	0.0337	45427.1	4.84
$16-3	tr|A0A1Q8DD58|A0A1Q8DD58_STAAU Isocitrate dehydrogenase [NADP] OS=Staphylococcus aureus OX=1280 GN=BSZ10_08400 PE=4 SV=1	2	2	0.0332	46600.2	4.81
$16-4	tr|A0A033UZS8|A0A033UZS8_STAAU Isocitrate dehydrogenase [NADP] OS=Staphylococcus aureus C0673 OX=1413510 GN=V070_00745 PE=4 SV=1	2	2	0.0332	46473.1	4.86
$16-5	tr|A0A3S4L3L5|A0A3S4L3L5_STAAU Isocitrate dehydrogenase [NADP] OS=Staphylococcus aureus OX=1280 GN=icd PE=4 SV=1	2	2	0.0333	46364.1	4.96
	R20190500775_1,6179	K.FTEGAFK.Q ! K.FTEGAFK.K	799.398	-0.00098	2	1	29.27	0	0.0204	0|0	tr|A0A380DDY0|A0A380DDY0_STAAU/tr|A0A2S6DJN2|A0A2S6DJN2_STAAU/tr|A0A3S4L3L5|A0A3S4L3L5_STAAU/tr|A0A1Q8DD58|A0A1Q8DD58_STAAU ! tr|A0A033UZS8|A0A033UZS8_STAAU		6	0		0	2	MASCOT		T
	R20190500775_1,6826	R.SLNVALR.Q	772.468	-0.00056	2	1	35.96	0	0.0236	0|0	sp|Q6G8N2|IDH_STAAS/sp|Q8NW61|IDH_STAAW/sp|Q6GG12|IDH_STAAR/sp|Q5HF79|IDH_STAAC/sp|P99167|IDH_STAAN/sp|P65099|IDH_STAAM/tr|A0A0E1X4J6|A0A0E1X4J6_STAAU/tr|A0A0E0VQL1|A0A0E0VQL1_STAA5/tr|A0A0H2XHS2|A0A0H2XHS2_STAA3/tr|A0A380DDY0|A0A380DDY0_STAAU/tr|A0A2X2KIL7|A0A2X2KIL7_STAAU/tr|A0A2S6DJN2|A0A2S6DJN2_STAAU/tr|A0A380E518|A0A380E518_STAAU/tr|A0A077UP22|A0A077UP22_STAAU/tr|A0A0Z3Q112|A0A0Z3Q112_STAAU/…		9.47	0		0	2	MASCOT		T
$17-1	tr|A0A380EQ74|A0A380EQ74_STAAU 60 kDa chaperonin OS=Staphylococcus aureus OX=1280 GN=groL PE=3 SV=1	2	2	0.0222	56804.4	4.72
	R20190500775_1,4686	K.APGFGDR.R	719.347	-0.0006	2	1	34.26	0	0.0329	0|0	sp|A7X4J1|CH60_STAA1/sp|P63766|CH60_STAAM/sp|P63767|CH60_STAAW/sp|Q2FWN4|CH60_STAA8/sp|A5IUH6|CH60_STAA9/sp|Q6G7S8|CH60_STAAS/sp|Q2YUD8|CH60_STAAB/sp|A8Z4T2|CH60_STAAT/sp|Q08854|CH60_STAAU/sp|Q2FF95|CH60_STAA3/sp|Q5HEH2|CH60_STAAC/sp|P99083|CH60_STAAN/sp|Q6GF43|CH60_STAAR/sp|A6U3B5|CH60_STAA2/sp|A6QIM7|CH60_STAAE/tr|A0A0E1XAY0|A0A0E1XAY0_STAAU/tr|A0A0E0VRV7|A0A0E0VRV7_STAA5/tr|A0A380DFQ1|A0A380DF…		5.88	0		0	2	MASCOT		T
	R20190500775_1,5576	K.NIVIR.K ! R.NIVIR.K ! R.NIVIR.V ! R.NIVLR.A ! K.NIVLR.G	614.398	-0.0008	2	1	36.09	0	0.011	0|0	sp|P18357|BLAR_STAAU/tr|A0A380E3Q4|A0A380E3Q4_STAAU/tr|A0A454N7A0|A0A454N7A0_STAAU/tr|A0A380EAG4|A0A380EAG4_STAAU/tr|A0A0Z1M9Y6|A0A0Z1M9Y6_STAAU/tr|A0A454MZ96|A0A454MZ96_STAAU/tr|A0A133Q207|A0A133Q207_STAAU/tr|E4PXK2|E4PXK2_STAAU/tr|D2JE79|D2JE79_STAAU/tr|Q7WU28|Q7WU28_STAAU/tr|D2J8R9|D2J8R9_STAAU/tr|D2J5X6|D2J5X6_STAAU/tr|A0A1D4H649|A0A1D4H649_STAAU/tr|E4PYM9|E4PYM9_STAAU/tr|D2J609|D2J609_STAAU/…		9.75	0		0	2	MASCOT		T
$18-1	tr|A0A380ETC6|A0A380ETC6_STAAU ATP synthase subunit alpha OS=Staphylococcus aureus OX=1280 GN=atpA_2 PE=3 SV=1	2	2	0.0259	54741.8	5.1
	R20190500775_1,3822	K.QAVAYR.E	707.383	0.00022	2	1	30.43	0	0.0548	0|0	tr|A0A380ETC6|A0A380ETC6_STAAU		8.75	0		0	2	MASCOT		T
	R20190500775_1,7207	R.ELIIGDR.Q	815.462	-0.00132	2	1	42.75	0	0.00343	0|0	sp|A7X4U5|ATPA_STAA1/sp|Q5HE95|ATPA_STAAC/sp|A6QIU9|ATPA_STAAE/sp|P63675|ATPA_STAAM/sp|Q6GEX0|ATPA_STAAR/sp|Q6G7K5|ATPA_STAAS/sp|A8YY72|ATPA_STAAT/sp|A6U3J0|ATPA_STAA2/sp|Q2FF22|ATPA_STAA3/sp|Q2YUJ9|ATPA_STAAB/sp|P63676|ATPA_STAAW/sp|Q2FWE8|ATPA_STAA8/sp|A5IUQ0|ATPA_STAA9/sp|P99111|ATPA_STAAN/tr|A0A0E1XAQ2|A0A0E1XAQ2_STAAU/tr|A0A0E0VQQ7|A0A0E0VQQ7_STAA5/tr|A0A0U1MC63|A0A0U1MC63_STAAU/tr|A0A3S4L32…		4.37	0		0	2	MASCOT		T
$19-1	tr|A0A447ZCD0|A0A447ZCD0_STAAU Enolase OS=Staphylococcus aureus OX=1280 GN=eno PE=3 SV=1	2	2	0.0276	47032.4	4.5
$19-2	tr|A0A380DFX1|A0A380DFX1_STAAU Enolase OS=Staphylococcus aureus OX=1280 GN=eno PE=3 SV=1	2	2	0.0276	47220.5	4.55
$19-3	tr|A0A1L1LSV9|A0A1L1LSV9_STAAU Enolase OS=Staphylococcus aureus OX=1280 GN=eno PE=3 SV=1	2	2	0.0276	47143.4	4.58
$19-4	tr|A0A133Q6X4|A0A133Q6X4_STAAU Enolase OS=Staphylococcus aureus OX=1280 GN=eno PE=3 SV=1	2	2	0.0276	47115.4	4.57
$19-5	tr|A0A077UJ75|A0A077UJ75_STAAU Enolase OS=Staphylococcus aureus OX=1280 GN=eno PE=3 SV=1	2	2	0.0276	47100.4	4.55
$19-6	tr|A0A1Q8DCA8|A0A1Q8DCA8_STAAU Enolase OS=Staphylococcus aureus OX=1280 GN=eno PE=3 SV=1	2	2	0.0276	47134.3	4.55
$19-7	sp|P99088|ENO_STAAN Enolase OS=Staphylococcus aureus (strain N315) OX=158879 GN=eno PE=1 SV=1	2	2	0.0276	47116.4	4.55
$19-8	tr|A0A0D1JVZ1|A0A0D1JVZ1_STAAU Enolase OS=Staphylococcus aureus subsp. aureus OX=46170 GN=eno PE=3 SV=1	2	2	0.0276	47116.4	4.55
$19-9	tr|A0A2S6D707|A0A2S6D707_STAAU Enolase OS=Staphylococcus aureus OX=1280 GN=eno PE=3 SV=1	2	2	0.0276	47132.4	4.55
$19-10	tr|A0A0E0VMG6|A0A0E0VMG6_STAA5 Enolase OS=Staphylococcus aureus subsp. aureus 71193 OX=1155084 GN=eno PE=3 SV=1	2	2	0.0276	47116.4	4.55
$19-11	sp|A8Z1A4|ENO_STAAT Enolase OS=Staphylococcus aureus (strain USA300 / TCH1516) OX=451516 GN=eno PE=3 SV=1	2	2	0.0276	47116.4	4.55
$19-12	sp|P64079|ENO_STAAW Enolase OS=Staphylococcus aureus (strain MW2) OX=196620 GN=eno PE=3 SV=1	2	2	0.0276	47116.4	4.55
$19-13	tr|A0A0E1X7I7|A0A0E1X7I7_STAAU Enolase OS=Staphylococcus aureus subsp. aureus MN8 OX=548470 GN=eno PE=3 SV=1	2	2	0.0276	47116.4	4.55
$19-14	tr|A0A380ERN0|A0A380ERN0_STAAU Enolase OS=Staphylococcus aureus OX=1280 GN=eno PE=3 SV=1	2	2	0.0276	47199.5	4.67
$19-15	tr|A0A2S6DQQ3|A0A2S6DQQ3_STAAU Enolase OS=Staphylococcus aureus OX=1280 GN=eno PE=3 SV=1	2	2	0.0276	47115.4	4.6
$19-16	tr|U5U523|U5U523_STAAU Enolase OS=Staphylococcus aureus OX=1280 GN=eno PE=3 SV=1	2	2	0.0276	47181.4	4.58
$19-17	sp|Q5HHP1|ENO_STAAC Enolase OS=Staphylococcus aureus (strain COL) OX=93062 GN=eno PE=3 SV=1	2	2	0.0276	47116.4	4.55
$19-18	sp|A6QF85|ENO_STAAE Enolase OS=Staphylococcus aureus (strain Newman) OX=426430 GN=eno PE=3 SV=1	2	2	0.0276	47116.4	4.55
$19-19	sp|Q6GB54|ENO_STAAS Enolase OS=Staphylococcus aureus (strain MSSA476) OX=282459 GN=eno PE=3 SV=1	2	2	0.0276	47116.4	4.55
$19-20	sp|Q2YSE8|ENO_STAAB Enolase OS=Staphylococcus aureus (strain bovine RF122 / ET3-1) OX=273036 GN=eno PE=3 SV=1	2	2	0.0276	47116.4	4.55
$19-21	sp|O69174|ENO_STAAU Enolase OS=Staphylococcus aureus OX=1280 GN=eno PE=1 SV=1	2	2	0.0276	47116.3	4.52
$19-22	sp|Q2G028|ENO_STAA8 Enolase OS=Staphylococcus aureus (strain NCTC 8325) OX=93061 GN=eno PE=1 SV=1	2	2	0.0276	47116.4	4.55
$19-23	sp|Q6GIL4|ENO_STAAR Enolase OS=Staphylococcus aureus (strain MRSA252) OX=282458 GN=eno PE=3 SV=1	2	2	0.0276	47116.4	4.55
$19-24	sp|Q2FIL7|ENO_STAA3 Enolase OS=Staphylococcus aureus (strain USA300) OX=367830 GN=eno PE=3 SV=1	2	2	0.0276	47116.4	4.55
$19-25	sp|A5IQY0|ENO_STAA9 Enolase OS=Staphylococcus aureus (strain JH9) OX=359786 GN=eno PE=3 SV=1	2	2	0.0276	47116.4	4.55
$19-26	sp|A7WZT2|ENO_STAA1 Enolase OS=Staphylococcus aureus (strain Mu3 / ATCC 700698) OX=418127 GN=eno PE=3 SV=1	2	2	0.0276	47116.4	4.55
$19-27	sp|A6TZQ5|ENO_STAA2 Enolase OS=Staphylococcus aureus (strain JH1) OX=359787 GN=eno PE=3 SV=1	2	2	0.0276	47116.4	4.55
$19-28	sp|P64078|ENO_STAAM Enolase OS=Staphylococcus aureus (strain Mu50 / ATCC 700699) OX=158878 GN=eno PE=3 SV=1	2	2	0.0276	47116.4	4.55
$19-29	tr|A0A0E1VTL2|A0A0E1VTL2_STAA3 Enolase OS=Staphylococcus aureus subsp. aureus USA300_TCH959 OX=450394 GN=eno PE=3 SV=1	2	2	0.0276	47116.4	4.55
$19-30	tr|A0A0E1AJ43|A0A0E1AJ43_STAAU Enolase OS=Staphylococcus aureus subsp. aureus Z172 OX=1406863 GN=eno PE=3 SV=1	2	2	0.0276	47116.4	4.55
$19-31	tr|A0A033UZY9|A0A033UZY9_STAAU Enolase OS=Staphylococcus aureus C0673 OX=1413510 GN=eno PE=3 SV=1	2	2	0.0276	47059.5	4.51
$19-32	tr|T1Y7Q4|T1Y7Q4_STAAU Enolase OS=Staphylococcus aureus subsp. aureus CN1 OX=1193576 GN=eno PE=3 SV=1	2	2	0.0276	47067.3	4.55
$19-33	tr|W8USI1|W8USI1_STAAU Enolase OS=Staphylococcus aureus OX=1280 GN=eno PE=3 SV=1	2	2	0.0276	47116.4	4.55
	R20190500775_1,6074	K.YNQLLR.I	806.452	-0.00136	2	1	28.59	0	0.102	0|0	sp|Q2YSE8|ENO_STAAB/sp|O69174|ENO_STAAU/sp|Q2G028|ENO_STAA8/sp|A6QF85|ENO_STAAE/sp|Q6GB54|ENO_STAAS/sp|A7WZT2|ENO_STAA1/sp|A6TZQ5|ENO_STAA2/sp|P64078|ENO_STAAM/sp|Q6GIL4|ENO_STAAR/sp|Q2FIL7|ENO_STAA3/sp|A5IQY0|ENO_STAA9/sp|Q5HHP1|ENO_STAAC/sp|P99088|ENO_STAAN/sp|A8Z1A4|ENO_STAAT/sp|P64079|ENO_STAAW/tr|A0A0E1X7I7|A0A0E1X7I7_STAAU/tr|A0A0E0VMG6|A0A0E0VMG6_STAA5/tr|A0A2S6D707|A0A2S6D707_STAAU/tr|A0A…		8.75	0		0	2	MASCOT		T
	R20190500775_1,3943	R.EVLDSR.G	718.373	-0.00034	2	1	21.73	0	0.398	0|0	sp|Q2YSE8|ENO_STAAB/sp|O69174|ENO_STAAU/sp|Q2G028|ENO_STAA8/sp|A6QF85|ENO_STAAE/sp|Q6GB54|ENO_STAAS/sp|A7WZT2|ENO_STAA1/sp|A6TZQ5|ENO_STAA2/sp|P64078|ENO_STAAM/sp|Q6GIL4|ENO_STAAR/sp|Q2FIL7|ENO_STAA3/sp|A5IQY0|ENO_STAA9/sp|Q5HHP1|ENO_STAAC/sp|P99088|ENO_STAAN/sp|A8Z1A4|ENO_STAAT/sp|P64079|ENO_STAAW/tr|A0A0E1X7I7|A0A0E1X7I7_STAAU/tr|A0A0E0VMG6|A0A0E0VMG6_STAA5/tr|A0A2S6D707|A0A2S6D707_STAAU/tr|A0A…		4.37	0		0	2	MASCOT		T
$20-1	tr|A0A0H3JWT2|A0A0H3JWT2_STAAM Uncharacterized protein OS=Staphylococcus aureus (strain Mu50 / ATCC 700699) OX=158878 GN=SAV0081 PE=4 SV=1	2	1	0.0139	58730.9	6.24
$20-2	tr|A0A0H3JN61|A0A0H3JN61_STAAN SA0077 protein OS=Staphylococcus aureus (strain N315) OX=158879 GN=SA0077 PE=4 SV=1	2	1	0.0139	58730.9	6.24
$20-3	tr|M1XJN3|M1XJN3_STAAU Protein kinase OS=Staphylococcus aureus subsp. aureus OX=46170 PE=4 SV=1	2	1	0.0139	58730.9	6.24
$20-4	tr|Q9XBB4|Q9XBB4_STAAU Kinase OS=Staphylococcus aureus OX=1280 GN=prkC_2 PE=4 SV=3	2	1	0.0139	58730.9	6.24
	R20190500775_1,5692	-.M*NEEILR.E	920.451	-0.00075	2	1	20.57	0	0.4	0|0	tr|Q9XBB4|Q9XBB4_STAAU/tr|M1XJN3|M1XJN3_STAAU/tr|A0A0H3JWT2|A0A0H3JWT2_STAAM/tr|A0A0H3JN61|A0A0H3JN61_STAAN		4.53	0	15.994919 Oxidation (M)	0	2	MASCOT		T
	R20190500775_1,8055	-.MNEEILR.E	904.456	-0.0016	2	1	20.69	0	0.38	0|0	tr|Q9XBB4|Q9XBB4_STAAU/tr|M1XJN3|M1XJN3_STAAU/tr|A0A0H3JWT2|A0A0H3JWT2_STAAM/tr|A0A0H3JN61|A0A0H3JN61_STAAN		4.53	0		0	2	MASCOT		T
$21-1	tr|A0A0H3K379|A0A0H3K379_STAAW Uncharacterized protein OS=Staphylococcus aureus (strain MW2) OX=196620 GN=MW1432 PE=4 SV=1	2	1	0.1127	8602.76	9.69
	R20190500775_1,3635	K.KSEGLDIR.I	917.505	0.00062	2	1	25.41	0	0.18	0|0	tr|A0A0H3K379|A0A0H3K379_STAAW		6.07	1		0	2	MASCOT		T
	R20190500775_1,3645	K.KSEGLDIR.I	917.505	-0.0002	3	1	22.3	0	0.367	0|0	tr|A0A0H3K379|A0A0H3K379_STAAW		6.07	1		0	2	MASCOT		T
$22-1	tr|A0A380DCR4|A0A380DCR4_STAAU LacI family transcriptinal regulator OS=Staphylococcus aureus OX=1280 GN=ccpB PE=4 SV=1	2	1	0.0614	13494.3	9.04
	R20190500775_1,8287	M.DIFDVAK.A	807.425	-0.00121	2	1	22.07	0	0.343	0|0	tr|A0A380DCR4|A0A380DCR4_STAAU		4.21	0		0	2	MASCOT		T
	R20190500775_1,8365	M.DIFDVAK.A	807.425	-0.0037	1	1	30.56	0	0.0475	0|0	tr|A0A380DCR4|A0A380DCR4_STAAU		4.21	0		0	2	MASCOT		T
$23-1	tr|A0A447ZB55|A0A447ZB55_STAAU Aspartokinase OS=Staphylococcus aureus OX=1280 GN=thrA PE=3 SV=1	2	1	0.0156	50529.1	6.1
$23-2	tr|A0A0H2XKG7|A0A0H2XKG7_STAA3 Aspartokinase OS=Staphylococcus aureus (strain USA300) OX=367830 GN=SAUSA300_1225 PE=3 SV=1	2	1	0.0152	52003	6
$23-3	tr|A0A2S6DCS9|A0A2S6DCS9_STAAU Aspartokinase OS=Staphylococcus aureus OX=1280 GN=CSC83_10475 PE=3 SV=1	2	1	0.0152	52002.1	6.1
$23-4	tr|A0A1L1JEV2|A0A1L1JEV2_STAAU Aspartokinase OS=Staphylococcus aureus OX=1280 GN=lysC2 PE=3 SV=1	2	1	0.0152	52078.2	6.62
$23-5	tr|A0A0E0VPH9|A0A0E0VPH9_STAA5 Aspartokinase OS=Staphylococcus aureus subsp. aureus 71193 OX=1155084 GN=ST398NM01_1329 PE=3 SV=1	2	1	0.0151	52408.6	6.1
$23-6	tr|A0A0E1X5W8|A0A0E1X5W8_STAAU Aspartokinase OS=Staphylococcus aureus subsp. aureus MN8 OX=548470 GN=HMPREF0769_12420 PE=3 SV=1	2	1	0.0152	52003	6
$23-7	tr|A0A0H3JWA9|A0A0H3JWA9_STAAW Aspartokinase OS=Staphylococcus aureus (strain MW2) OX=196620 GN=MW1214 PE=3 SV=1	2	1	0.0152	52003	6
$23-8	tr|A0A0H3KCK0|A0A0H3KCK0_STAAE Aspartokinase OS=Staphylococcus aureus (strain Newman) OX=426430 GN=thrA PE=3 SV=1	2	1	0.0151	52409.6	6
$23-9	tr|A0A033V400|A0A033V400_STAAU Aspartokinase OS=Staphylococcus aureus C0673 OX=1413510 GN=V070_00380 PE=3 SV=1	2	1	0.0153	51211.9	5.25
$23-10	tr|A0A0E1VHZ8|A0A0E1VHZ8_STAA3 Aspartokinase OS=Staphylococcus aureus subsp. aureus USA300_TCH959 OX=450394 GN=HMPREF0776_2341 PE=3 SV=1	2	1	0.0152	52034.1	6.1
$23-11	tr|T1Y8I8|T1Y8I8_STAAU Aspartokinase OS=Staphylococcus aureus subsp. aureus CN1 OX=1193576 GN=SAKOR_01262 PE=3 SV=1	2	1	0.0151	52409.6	6
$23-12	tr|A0A0E1AGD9|A0A0E1AGD9_STAAU Aspartokinase OS=Staphylococcus aureus subsp. aureus Z172 OX=1406863 GN=SAZ172_1340 PE=3 SV=1	2	1	0.0152	52003	6
$23-13	tr|Q2FYV5|Q2FYV5_STAA8 Aspartokinase OS=Staphylococcus aureus (strain NCTC 8325) OX=93061 GN=SAOUHSC_01319 PE=3 SV=1	2	1	0.0152	52003	6
$23-14	tr|A0A0H3JRB2|A0A0H3JRB2_STAAM Aspartokinase OS=Staphylococcus aureus (strain Mu50 / ATCC 700699) OX=158878 GN=SAV1327 PE=3 SV=1	2	1	0.0152	52003	6
$23-15	tr|A0A0H3JLU4|A0A0H3JLU4_STAAN Aspartokinase OS=Staphylococcus aureus (strain N315) OX=158879 GN=SA1163 PE=3 SV=1	2	1	0.0152	52003	6
$23-16	tr|A0A1D4II49|A0A1D4II49_STAAU Aspartokinase OS=Staphylococcus aureus OX=1280 GN=lysC2_2 PE=3 SV=1	2	1	0.0152	52034.1	6.1
$23-17	tr|A0A380DHB6|A0A380DHB6_STAAU Aspartokinase OS=Staphylococcus aureus OX=1280 GN=thrA PE=3 SV=1	2	1	0.0156	50590.2	5.94
$23-18	tr|A0A077UJG8|A0A077UJG8_STAAU Aspartokinase OS=Staphylococcus aureus OX=1280 GN=lysC2 PE=3 SV=1	2	1	0.0152	52186.5	7.19
$23-19	tr|A0A0D1HHR3|A0A0D1HHR3_STAAU Aspartokinase OS=Staphylococcus aureus subsp. aureus OX=46170 GN=QU38_12995 PE=3 SV=1	2	1	0.0152	52003	6
$23-20	tr|A0A380DSW6|A0A380DSW6_STAAU Aspartate kinase OS=Staphylococcus aureus OX=1280 GN=lysC2_2 PE=4 SV=1	2	1	0.0886	9009.48	9.65
$23-21	tr|A0A0H2WW94|A0A0H2WW94_STAAC Aspartokinase OS=Staphylococcus aureus (strain COL) OX=93062 GN=SACOL1360 PE=3 SV=1	2	1	0.0152	52003	6
$23-22	tr|W8U696|W8U696_STAAU Aspartokinase OS=Staphylococcus aureus OX=1280 GN=yclM PE=3 SV=1	2	1	0.0152	52003	6
$23-23	tr|A0A454GWS6|A0A454GWS6_STAAU Aspartate kinase (Fragment) OS=Staphylococcus aureus OX=1280 GN=C7P97_12845 PE=4 SV=1	2	1	0.0424	18784.2	6.09
	R20190500775_1,2247	K.TTDLLIR.L	831.493	0.00111	2	1	28.17	0	0.171	0|0	tr|A0A0E1X5W8|A0A0E1X5W8_STAAU/tr|A0A0E0VPH9|A0A0E0VPH9_STAA5/tr|A0A0H2XKG7|A0A0H2XKG7_STAA3/tr|A0A447ZB55|A0A447ZB55_STAAU/tr|A0A2S6DCS9|A0A2S6DCS9_STAAU/tr|A0A1L1JEV2|A0A1L1JEV2_STAAU/tr|A0A380DSW6|A0A380DSW6_STAAU/tr|A0A380DHB6|A0A380DHB6_STAAU/tr|A0A077UJG8|A0A077UJG8_STAAU/tr|A0A0H2WW94|A0A0H2WW94_STAAC/tr|A0A0D1HHR3|A0A0D1HHR3_STAAU/tr|W8U696|W8U696_STAAU/tr|A0A454GWS6|A0A454GWS6_STAAU/tr|A…		5.5	0		0	2	MASCOT		T
	R20190500775_1,2782	K.TTDLLIR.L	831.493	0.00059	2	1	25.26	0	0.221	0|0	tr|A0A0E1X5W8|A0A0E1X5W8_STAAU/tr|A0A0E0VPH9|A0A0E0VPH9_STAA5/tr|A0A0H2XKG7|A0A0H2XKG7_STAA3/tr|A0A447ZB55|A0A447ZB55_STAAU/tr|A0A2S6DCS9|A0A2S6DCS9_STAAU/tr|A0A1L1JEV2|A0A1L1JEV2_STAAU/tr|A0A380DSW6|A0A380DSW6_STAAU/tr|A0A380DHB6|A0A380DHB6_STAAU/tr|A0A077UJG8|A0A077UJG8_STAAU/tr|A0A0H2WW94|A0A0H2WW94_STAAC/tr|A0A0D1HHR3|A0A0D1HHR3_STAAU/tr|W8U696|W8U696_STAAU/tr|A0A454GWS6|A0A454GWS6_STAAU/tr|A…		5.5	0		0	2	MASCOT		T
$24-1	sp|A5IS75|SEPF_STAA9 Cell division protein SepF OS=Staphylococcus aureus (strain JH9) OX=359786 GN=sepF PE=3 SV=1	1	1	0.0428	21023	5.05
$24-2	sp|Q9ZHA2|SEPF_STAAU Cell division protein SepF OS=Staphylococcus aureus OX=1280 GN=sepF PE=3 SV=2	1	1	0.0428	21023	5.05
$24-3	sp|Q2FHP8|SEPF_STAA3 Cell division protein SepF OS=Staphylococcus aureus (strain USA300) OX=367830 GN=sepF PE=3 SV=1	1	1	0.0428	21023	5.05
$24-4	sp|Q7A615|SEPF_STAAN Cell division protein SepF OS=Staphylococcus aureus (strain N315) OX=158879 GN=sepF PE=1 SV=1	1	1	0.0428	21023	5.05
$24-5	sp|Q7A133|SEPF_STAAW Cell division protein SepF OS=Staphylococcus aureus (strain MW2) OX=196620 GN=sepF PE=3 SV=1	1	1	0.0428	21023	5.05
$24-6	sp|Q6GHP6|SEPF_STAAR Cell division protein SepF OS=Staphylococcus aureus (strain MRSA252) OX=282458 GN=sepF PE=3 SV=1	1	1	0.0428	20991	5.05
$24-7	sp|Q5HGP2|SEPF_STAAC Cell division protein SepF OS=Staphylococcus aureus (strain COL) OX=93062 GN=sepF PE=3 SV=1	1	1	0.0428	21023	5.05
$24-8	sp|A7X1D2|SEPF_STAA1 Cell division protein SepF OS=Staphylococcus aureus (strain Mu3 / ATCC 700698) OX=418127 GN=sepF PE=3 SV=1	1	1	0.0428	21023	5.05
$24-9	sp|A6U109|SEPF_STAA2 Cell division protein SepF OS=Staphylococcus aureus (strain JH1) OX=359787 GN=sepF PE=3 SV=1	1	1	0.0428	21023	5.05
$24-10	sp|Q2FZ86|SEPF_STAA8 Cell division protein SepF OS=Staphylococcus aureus (strain NCTC 8325) OX=93061 GN=sepF PE=3 SV=1	1	1	0.0428	21023	5.05
$24-11	sp|Q2YXF5|SEPF_STAAB Cell division protein SepF OS=Staphylococcus aureus (strain bovine RF122 / ET3-1) OX=273036 GN=sepF PE=3 SV=1	1	1	0.0428	21023	5.05
$24-12	sp|Q99US7|SEPF_STAAM Cell division protein SepF OS=Staphylococcus aureus (strain Mu50 / ATCC 700699) OX=158878 GN=sepF PE=3 SV=1	1	1	0.0428	21023	5.05
$24-13	tr|A0A0E1X6F9|A0A0E1X6F9_STAAU Cell division protein SepF OS=Staphylococcus aureus subsp. aureus MN8 OX=548470 GN=sepF PE=3 SV=1	1	1	0.0428	21023	5.05
$24-14	sp|A8Z3M7|SEPF_STAAT Cell division protein SepF OS=Staphylococcus aureus (strain USA300 / TCH1516) OX=451516 GN=sepF PE=3 SV=1	1	1	0.0428	21023	5.05
$24-15	sp|Q6GA23|SEPF_STAAS Cell division protein SepF OS=Staphylococcus aureus (strain MSSA476) OX=282459 GN=sepF PE=3 SV=1	1	1	0.0428	21023	5.05
$24-16	sp|A6QG89|SEPF_STAAE Cell division protein SepF OS=Staphylococcus aureus (strain Newman) OX=426430 GN=sepF PE=3 SV=1	1	1	0.0428	21023	5.05
$24-17	tr|A0A0E0VPY5|A0A0E0VPY5_STAA5 Cell division protein SepF OS=Staphylococcus aureus subsp. aureus 71193 OX=1155084 GN=sepF PE=3 SV=1	1	1	0.0428	21023	5.05
$24-18	tr|A0A0U1MKT3|A0A0U1MKT3_STAAU Cell division protein SepF OS=Staphylococcus aureus OX=1280 GN=sepF PE=3 SV=1	1	1	0.0428	21046.1	5.06
$24-19	tr|A0A3S4LDZ6|A0A3S4LDZ6_STAAU Cell division protein SepF OS=Staphylococcus aureus OX=1280 GN=sepF PE=3 SV=1	1	1	0.043	21413.4	5
$24-20	tr|A0A0E1VKC1|A0A0E1VKC1_STAA3 Cell division protein SepF OS=Staphylococcus aureus subsp. aureus USA300_TCH959 OX=450394 GN=sepF PE=3 SV=1	1	1	0.0428	21023	5.05
$24-21	tr|T1Y8R1|T1Y8R1_STAAU Cell division protein SepF OS=Staphylococcus aureus subsp. aureus CN1 OX=1193576 GN=sepF PE=3 SV=1	1	1	0.0428	21023	5.05
$24-22	tr|A0A0D1JNZ4|A0A0D1JNZ4_STAAU Cell division protein SepF OS=Staphylococcus aureus subsp. aureus OX=46170 GN=sepF PE=3 SV=1	1	1	0.0435	20670.7	4.95
$24-23	tr|A0A2A3KEF9|A0A2A3KEF9_STAAU Cell division protein SepF OS=Staphylococcus aureus OX=1280 GN=sepF PE=3 SV=1	1	1	0.0435	20685.7	4.95
$24-24	tr|A0A0E1AHI2|A0A0E1AHI2_STAAU Cell division protein SepF OS=Staphylococcus aureus subsp. aureus Z172 OX=1406863 GN=sepF PE=3 SV=1	1	1	0.0435	20685.7	4.95
$24-25	tr|W8UBH2|W8UBH2_STAAU Cell division protein SepF OS=Staphylococcus aureus OX=1280 GN=sepF PE=3 SV=1	1	1	0.0428	21023	5.05
$24-26	tr|A0A380E1A8|A0A380E1A8_STAAU Cell division-like FtsZ-interacting protein OS=Staphylococcus aureus OX=1280 GN=sepF PE=3 SV=1	1	1	0.1067	8877.06	9.34
$24-27	tr|A0A380EHV3|A0A380EHV3_STAAU YlmF protein OS=Staphylococcus aureus OX=1280 GN=sepF PE=3 SV=1	1	1	0.0784	11488	5.72
$24-28	tr|A0A1Q8DEN2|A0A1Q8DEN2_STAAU Cell division protein SepF OS=Staphylococcus aureus OX=1280 GN=sepF PE=3 SV=1	1	1	0.0406	22765	5.39
$24-29	tr|A0A0Z0D922|A0A0Z0D922_STAAU Cell division protein SepF OS=Staphylococcus aureus OX=1280 GN=sepF PE=3 SV=1	1	1	0.0428	20991	5.05
	R20190500775_1,7103	R.ATLVNLQR.I	914.542	-0.00129	2	1	21.92	0	0.318	0|0	sp|A6QG89|SEPF_STAAE/sp|Q6GA23|SEPF_STAAS/sp|Q7A615|SEPF_STAAN/sp|Q6GHP6|SEPF_STAAR/sp|Q9ZHA2|SEPF_STAAU/sp|Q7A133|SEPF_STAAW/sp|Q2FHP8|SEPF_STAA3/sp|A5IS75|SEPF_STAA9/sp|Q5HGP2|SEPF_STAAC/sp|Q99US7|SEPF_STAAM/sp|A8Z3M7|SEPF_STAAT/sp|Q2YXF5|SEPF_STAAB/sp|A7X1D2|SEPF_STAA1/sp|A6U109|SEPF_STAA2/sp|Q2FZ86|SEPF_STAA8/tr|A0A0E1X6F9|A0A0E1X6F9_STAAU/tr|A0A0E0VPY5|A0A0E0VPY5_STAA5/tr|A0A380EHV3|A0A380EH…		9.8	0		0	2	MASCOT		T
$25-1	sp|A6U1Q5|EBH_STAA2 Extracellular matrix-binding protein ebh OS=Staphylococcus aureus (strain JH1) OX=359787 GN=ebh PE=3 SV=1	1	1	0.0008	1.1449e+06	5.88
$25-2	sp|Q99U54|EBHA_STAAN Extracellular matrix-binding protein EbhA OS=Staphylococcus aureus (strain N315) OX=158879 GN=ebhA PE=4 SV=1	1	1	0.0013	722334	5.46
$25-3	tr|A0A454MQC7|A0A454MQC7_STAAU Hyperosmolarity resistance protein Ebh OS=Staphylococcus aureus OX=1280 GN=ebh PE=4 SV=1	1	1	0.0008	1.1449e+06	5.88
$25-4	tr|A0A389V8C2|A0A389V8C2_STAAU Extracellular matrix binding protein OS=Staphylococcus aureus OX=1280 GN=M1K003_0277 PE=4 SV=1	1	1	0.0008	1.14497e+06	5.86
$25-5	sp|A5ISW6|EBH_STAA9 Extracellular matrix-binding protein ebh OS=Staphylococcus aureus (strain JH9) OX=359786 GN=ebh PE=3 SV=1	1	1	0.0008	1.1449e+06	5.88
$25-6	sp|Q931R6|EBHA_STAAM Extracellular matrix-binding protein EbhA OS=Staphylococcus aureus (strain Mu50 / ATCC 700699) OX=158878 GN=ebhA PE=1 SV=1	1	1	0.0013	722309	5.45
$25-7	sp|A7X2C3|EBHA_STAA1 Extracellular matrix-binding protein EbhA OS=Staphylococcus aureus (strain Mu3 / ATCC 700698) OX=418127 GN=ebhA PE=4 SV=1	1	1	0.0013	722309	5.45
$25-8	tr|A0A455WPD1|A0A455WPD1_STAAU Extracellular matrix-binding protein ebh OS=Staphylococcus aureus OX=1280 GN=ebh PE=4 SV=1	1	1	0.0008	1.14505e+06	5.87
	R20190500775_1,6292	K.LAEAKAAAR.Q	900.526	0.00995	2	1	24.11	0	0.206	0|0	sp|A5ISW6|EBH_STAA9/sp|A7X2C3|EBHA_STAA1/sp|Q931R6|EBHA_STAAM/sp|Q99U54|EBHA_STAAN/sp|A6U1Q5|EBH_STAA2/tr|A0A389V8C2|A0A389V8C2_STAAU/tr|A0A454MQC7|A0A454MQC7_STAAU/tr|A0A455WPD1|A0A455WPD1_STAAU		8.75	1		0	2	MASCOT		T
$26-1	sp|A7X1F4|CARB_STAA1 Carbamoyl-phosphate synthase large chain OS=Staphylococcus aureus (strain Mu3 / ATCC 700698) OX=418127 GN=carB PE=3 SV=1	1	1	0.0057	117170	4.87
$26-2	sp|Q2FHN5|CARB_STAA3 Carbamoyl-phosphate synthase large chain OS=Staphylococcus aureus (strain USA300) OX=367830 GN=carB PE=3 SV=1	1	1	0.0057	117184	4.87
$26-3	tr|A0A077UIC4|A0A077UIC4_STAAU Carbamoyl-phosphate synthase large chain OS=Staphylococcus aureus OX=1280 GN=pyrAB PE=3 SV=1	1	1	0.0057	117157	4.86
$26-4	tr|A0A0U1MIU9|A0A0U1MIU9_STAAU Carbamoyl-phosphate synthase large chain OS=Staphylococcus aureus OX=1280 GN=pyrAB PE=3 SV=1	1	1	0.0057	117270	4.86
$26-5	tr|A0A0D1JI60|A0A0D1JI60_STAAU Carbamoyl-phosphate synthase large chain OS=Staphylococcus aureus subsp. aureus OX=46170 GN=carB PE=3 SV=1	1	1	0.0057	117228	4.87
$26-6	tr|A0A454N4M3|A0A454N4M3_STAAU Carbamoyl-phosphate synthase large chain OS=Staphylococcus aureus OX=1280 GN=carB PE=3 SV=1	1	1	0.0057	117126	4.88
$26-7	tr|A0A3S4Q867|A0A3S4Q867_STAAU Carbamoyl-phosphate synthase large chain OS=Staphylococcus aureus OX=1280 GN=pyrAB PE=3 SV=1	1	1	0.0057	117198	4.87
$26-8	tr|A0A3S5DZJ4|A0A3S5DZJ4_STAAU Carbamoyl-phosphate synthase large chain OS=Staphylococcus aureus OX=1280 GN=carB PE=3 SV=1	1	1	0.0057	116726	4.98
$26-9	tr|A0A2S6D6B2|A0A2S6D6B2_STAAU Carbamoyl-phosphate synthase large chain OS=Staphylococcus aureus OX=1280 GN=carB PE=3 SV=1	1	1	0.0057	117224	4.87
$26-10	tr|A0A0U1MKR5|A0A0U1MKR5_STAAU Carbamoyl-phosphate synthase large chain OS=Staphylococcus aureus OX=1280 GN=pyrAB PE=3 SV=1	1	1	0.0057	117176	4.84
$26-11	tr|A0A391AGZ4|A0A391AGZ4_STAAU Carbamoyl-phosphate synthase large chain OS=Staphylococcus aureus OX=1280 GN=carB PE=3 SV=1	1	1	0.0057	117170	4.87
$26-12	tr|A0A380ERY6|A0A380ERY6_STAAU Carbamoyl-phosphate synthase large chain OS=Staphylococcus aureus OX=1280 GN=carB PE=3 SV=1	1	1	0.0057	114895	4.86
$26-13	tr|T1Y9Y4|T1Y9Y4_STAAU Carbamoyl-phosphate synthase large chain OS=Staphylococcus aureus subsp. aureus CN1 OX=1193576 GN=carB PE=3 SV=1	1	1	0.0057	117170	4.87
$26-14	tr|A0A2S6DRQ2|A0A2S6DRQ2_STAAU Carbamoyl-phosphate synthase large chain OS=Staphylococcus aureus OX=1280 GN=carB PE=3 SV=1	1	1	0.0057	117184	4.87
$26-15	tr|X5DS33|X5DS33_STAAU Carbamoyl-phosphate synthase large chain OS=Staphylococcus aureus OX=1280 GN=pyrAB PE=3 SV=1	1	1	0.0057	117184	4.87
$26-16	tr|A0A0E1VI43|A0A0E1VI43_STAA3 Carbamoyl-phosphate synthase large chain OS=Staphylococcus aureus subsp. aureus USA300_TCH959 OX=450394 GN=carB PE=3 SV=1	1	1	0.0057	117140	4.88
$26-17	tr|A0A0E1AHJ8|A0A0E1AHJ8_STAAU Carbamoyl-phosphate synthase large chain OS=Staphylococcus aureus subsp. aureus Z172 OX=1406863 GN=pyrAB PE=3 SV=1	1	1	0.0057	117184	4.87
$26-18	sp|Q2FZ72|CARB_STAA8 Carbamoyl-phosphate synthase large chain OS=Staphylococcus aureus (strain NCTC 8325) OX=93061 GN=carB PE=3 SV=1	1	1	0.0057	117184	4.87
$26-19	sp|A6U122|CARB_STAA2 Carbamoyl-phosphate synthase large chain OS=Staphylococcus aureus (strain JH1) OX=359787 GN=carB PE=3 SV=1	1	1	0.0057	117170	4.87
$26-20	sp|Q5HGM9|CARB_STAAC Carbamoyl-phosphate synthase large chain OS=Staphylococcus aureus (strain COL) OX=93062 GN=carB PE=3 SV=1	1	1	0.0057	117184	4.87
$26-21	sp|Q2YXG5|CARB_STAAB Carbamoyl-phosphate synthase large chain OS=Staphylococcus aureus (strain bovine RF122 / ET3-1) OX=273036 GN=carB PE=3 SV=1	1	1	0.0057	117306	4.88
$26-22	sp|A6QGA4|CARB_STAAE Carbamoyl-phosphate synthase large chain OS=Staphylococcus aureus (strain Newman) OX=426430 GN=carB PE=3 SV=1	1	1	0.0057	117184	4.87
$26-23	sp|A5IS88|CARB_STAA9 Carbamoyl-phosphate synthase large chain OS=Staphylococcus aureus (strain JH9) OX=359786 GN=carB PE=3 SV=1	1	1	0.0057	117170	4.87
$26-24	sp|P58940|CARB_STAAW Carbamoyl-phosphate synthase large chain OS=Staphylococcus aureus (strain MW2) OX=196620 GN=carB PE=3 SV=1	1	1	0.0057	117184	4.87
$26-25	sp|P63740|CARB_STAAN Carbamoyl-phosphate synthase large chain OS=Staphylococcus aureus (strain N315) OX=158879 GN=carB PE=1 SV=1	1	1	0.0057	117170	4.87
$26-26	sp|Q6GA10|CARB_STAAS Carbamoyl-phosphate synthase large chain OS=Staphylococcus aureus (strain MSSA476) OX=282459 GN=carB PE=3 SV=1	1	1	0.0057	117184	4.87
$26-27	tr|A0A380DPB6|A0A380DPB6_STAAU Carbamoyl-phosphate synthase large chain OS=Staphylococcus aureus OX=1280 GN=pyrAB PE=3 SV=1	1	1	0.0057	117184	4.87
$26-28	tr|A0A0E0VPK4|A0A0E0VPK4_STAA5 Carbamoyl-phosphate synthase large chain OS=Staphylococcus aureus subsp. aureus 71193 OX=1155084 GN=carB PE=3 SV=1	1	1	0.0057	117184	4.87
$26-29	tr|A0A122MAH5|A0A122MAH5_STAAU Carbamoyl-phosphate synthase large chain OS=Staphylococcus aureus OX=1280 GN=pyrAB PE=3 SV=1	1	1	0.0057	117130	4.87
$26-30	tr|A0A380EI70|A0A380EI70_STAAU Carbamoyl-phosphate synthase (glutamine-hydrolyzing) OS=Staphylococcus aureus OX=1280 GN=pyrAB_1 PE=3 SV=1	1	1	0.0067	99741.5	4.87
$26-31	sp|Q6GHN2|CARB_STAAR Carbamoyl-phosphate synthase large chain OS=Staphylococcus aureus (strain MRSA252) OX=282458 GN=carB PE=3 SV=1	1	1	0.0057	117130	4.87
$26-32	sp|P63739|CARB_STAAM Carbamoyl-phosphate synthase large chain OS=Staphylococcus aureus (strain Mu50 / ATCC 700699) OX=158878 GN=carB PE=3 SV=1	1	1	0.0057	117170	4.87
$26-33	tr|A0A0E1X8M7|A0A0E1X8M7_STAAU Carbamoyl-phosphate synthase large chain OS=Staphylococcus aureus subsp. aureus MN8 OX=548470 GN=carB PE=3 SV=1	1	1	0.0057	117130	4.87
$26-34	sp|A8Z3P0|CARB_STAAT Carbamoyl-phosphate synthase large chain OS=Staphylococcus aureus (strain USA300 / TCH1516) OX=451516 GN=carB PE=3 SV=1	1	1	0.0057	117184	4.87
	R20190500775_1,5817	K.SIAGFK.E ! R.SIAGFK.E	622.356	-0.00047	2	1	29.35	0	0.0703	0|0	sp|A7X1F4|CARB_STAA1/sp|Q2FHN5|CARB_STAA3/sp|A5IS88|CARB_STAA9/sp|A6QGA4|CARB_STAAE/sp|P63740|CARB_STAAN/sp|P58940|CARB_STAAW/sp|A6U122|CARB_STAA2/sp|Q2FZ72|CARB_STAA8/sp|Q2YXG5|CARB_STAAB/sp|Q5HGM9|CARB_STAAC/sp|Q6GA10|CARB_STAAS/sp|P63739|CARB_STAAM/sp|Q6GHN2|CARB_STAAR/sp|A8Z3P0|CARB_STAAT/tr|A0A0E1X8M7|A0A0E1X8M7_STAAU/tr|A0A0E0VPK4|A0A0E0VPK4_STAA5/tr|A0A380DPB6|A0A380DPB6_STAAU/tr|A0A380EI7…		8.47	0		0	2	MASCOT		T
$27-1	sp|A7X1L8|SUCC_STAA1 Succinate--CoA ligase [ADP-forming] subunit beta OS=Staphylococcus aureus (strain Mu3 / ATCC 700698) OX=418127 GN=sucC PE=3 SV=1	1	1	0.0155	42055.8	4.91
$27-2	sp|Q6GHJ0|SUCC_STAAR Succinate--CoA ligase [ADP-forming] subunit beta OS=Staphylococcus aureus (strain MRSA252) OX=282458 GN=sucC PE=3 SV=1	1	1	0.0155	42085.8	4.91
$27-3	sp|P99071|SUCC_STAAN Succinate--CoA ligase [ADP-forming] subunit beta OS=Staphylococcus aureus (strain N315) OX=158879 GN=sucC PE=1 SV=1	1	1	0.0155	42055.8	4.91
$27-4	tr|W8UYB9|W8UYB9_STAAU Succinate--CoA ligase [ADP-forming] subunit beta OS=Staphylococcus aureus OX=1280 GN=sucC PE=3 SV=1	1	1	0.0155	42055.8	4.91
$27-5	tr|A0A0D1FXV8|A0A0D1FXV8_STAAU Succinate--CoA ligase [ADP-forming] subunit beta OS=Staphylococcus aureus subsp. aureus OX=46170 GN=sucC PE=3 SV=1	1	1	0.0155	42055.8	4.91
$27-6	tr|A0A077URG0|A0A077URG0_STAAU Succinate--CoA ligase [ADP-forming] subunit beta OS=Staphylococcus aureus OX=1280 GN=sucC PE=3 SV=1	1	1	0.0155	42041.7	4.87
$27-7	tr|A0A1D5A740|A0A1D5A740_STAAU Succinyl-CoA ligase [ADP-forming] beta chain OS=Staphylococcus aureus OX=1280 GN=sucC PE=4 SV=1	1	1	0.0472	13283.4	4.99
$27-8	tr|A0A0Z0TG90|A0A0Z0TG90_STAAU Succinate--CoA ligase [ADP-forming] subunit beta OS=Staphylococcus aureus OX=1280 GN=sucC PE=3 SV=1	1	1	0.0155	42085.8	4.91
$27-9	tr|A0A2S6DIV8|A0A2S6DIV8_STAAU Succinate--CoA ligase subunit beta (Fragment) OS=Staphylococcus aureus OX=1280 GN=sucC PE=4 SV=1	1	1	0.0366	17365.6	4.38
$27-10	tr|A0A3S4NPV7|A0A3S4NPV7_STAAU Succinate--CoA ligase [ADP-forming] subunit beta OS=Staphylococcus aureus OX=1280 GN=sucC PE=3 SV=1	1	1	0.0155	42085.8	4.91
$27-11	tr|A0A380DH12|A0A380DH12_STAAU Succinate--CoA ligase [ADP-forming] subunit beta OS=Staphylococcus aureus OX=1280 GN=sucC PE=3 SV=1	1	1	0.0155	42077.7	4.88
$27-12	tr|A0A033V7A1|A0A033V7A1_STAAU Succinate--CoA ligase [ADP-forming] subunit beta OS=Staphylococcus aureus C0673 OX=1413510 GN=sucC PE=3 SV=1	1	1	0.0155	42141.9	4.83
$27-13	tr|A0A0E1VHR6|A0A0E1VHR6_STAA3 Succinate--CoA ligase [ADP-forming] subunit beta OS=Staphylococcus aureus subsp. aureus USA300_TCH959 OX=450394 GN=sucC PE=3 SV=1	1	1	0.0155	42067.8	4.91
$27-14	tr|A0A0E1AJT0|A0A0E1AJT0_STAAU Succinate--CoA ligase [ADP-forming] subunit beta OS=Staphylococcus aureus subsp. aureus Z172 OX=1406863 GN=sucC PE=3 SV=1	1	1	0.0155	42055.8	4.91
$27-15	tr|T1Y8B3|T1Y8B3_STAAU Succinate--CoA ligase [ADP-forming] subunit beta OS=Staphylococcus aureus subsp. aureus CN1 OX=1193576 GN=sucC PE=3 SV=1	1	1	0.0155	42055.8	4.91
$27-16	sp|A6U164|SUCC_STAA2 Succinate--CoA ligase [ADP-forming] subunit beta OS=Staphylococcus aureus (strain JH1) OX=359787 GN=sucC PE=3 SV=1	1	1	0.0155	42055.8	4.91
$27-17	sp|P66871|SUCC_STAAM Succinate--CoA ligase [ADP-forming] subunit beta OS=Staphylococcus aureus (strain Mu50 / ATCC 700699) OX=158878 GN=sucC PE=3 SV=1	1	1	0.0155	42055.8	4.91
$27-18	sp|P66872|SUCC_STAAW Succinate--CoA ligase [ADP-forming] subunit beta OS=Staphylococcus aureus (strain MW2) OX=196620 GN=sucC PE=3 SV=1	1	1	0.0155	42055.8	4.91
$27-19	sp|A8Z3S5|SUCC_STAAT Succinate--CoA ligase [ADP-forming] subunit beta OS=Staphylococcus aureus (strain USA300 / TCH1516) OX=451516 GN=sucC PE=3 SV=1	1	1	0.0155	42055.8	4.91
$27-20	sp|Q2FHJ3|SUCC_STAA3 Succinate--CoA ligase [ADP-forming] subunit beta OS=Staphylococcus aureus (strain USA300) OX=367830 GN=sucC PE=3 SV=1	1	1	0.0155	42055.8	4.91
$27-21	sp|Q6G9W8|SUCC_STAAS Succinate--CoA ligase [ADP-forming] subunit beta OS=Staphylococcus aureus (strain MSSA476) OX=282459 GN=sucC PE=3 SV=1	1	1	0.0155	42055.8	4.91
$27-22	sp|Q2YXM1|SUCC_STAAB Succinate--CoA ligase [ADP-forming] subunit beta OS=Staphylococcus aureus (strain bovine RF122 / ET3-1) OX=273036 GN=sucC PE=3 SV=1	1	1	0.0155	42117.8	4.91
$27-23	sp|A6QGE5|SUCC_STAAE Succinate--CoA ligase [ADP-forming] subunit beta OS=Staphylococcus aureus (strain Newman) OX=426430 GN=sucC PE=3 SV=1	1	1	0.0155	42055.8	4.91
$27-24	sp|Q2FZ37|SUCC_STAA8 Succinate--CoA ligase [ADP-forming] subunit beta OS=Staphylococcus aureus (strain NCTC 8325) OX=93061 GN=sucC PE=3 SV=1	1	1	0.0155	42055.8	4.91
$27-25	tr|A0A1Q8DF31|A0A1Q8DF31_STAAU Succinate--CoA ligase [ADP-forming] subunit beta OS=Staphylococcus aureus OX=1280 GN=sucC PE=3 SV=1	1	1	0.0155	42225.8	4.82
$27-26	tr|A0A380EJ66|A0A380EJ66_STAAU Succinyl-CoA ligase [ADP-forming] beta chain OS=Staphylococcus aureus OX=1280 GN=sucC_2 PE=4 SV=1	1	1	0.0335	19183.8	4.62
$27-27	tr|A0A447ZBE5|A0A447ZBE5_STAAU Succinate--CoA ligase [ADP-forming] subunit beta OS=Staphylococcus aureus OX=1280 GN=sucC PE=3 SV=1	1	1	0.0155	42226.9	4.88
$27-28	tr|A0A1D4GQQ1|A0A1D4GQQ1_STAAU Succinate--CoA ligase [ADP-forming] subunit beta OS=Staphylococcus aureus OX=1280 GN=sucC_1 PE=3 SV=1	1	1	0.0197	33312.5	4.92
$27-29	sp|Q5HGI7|SUCC_STAAC Succinate--CoA ligase [ADP-forming] subunit beta OS=Staphylococcus aureus (strain COL) OX=93062 GN=sucC PE=3 SV=1	1	1	0.0155	42055.8	4.91
$27-30	sp|A5ISD0|SUCC_STAA9 Succinate--CoA ligase [ADP-forming] subunit beta OS=Staphylococcus aureus (strain JH9) OX=359786 GN=sucC PE=3 SV=1	1	1	0.0155	42055.8	4.91
$27-31	tr|A0A0E0VQ49|A0A0E0VQ49_STAA5 Succinate--CoA ligase [ADP-forming] subunit beta OS=Staphylococcus aureus subsp. aureus 71193 OX=1155084 GN=sucC PE=3 SV=1	1	1	0.0155	42055.8	4.91
$27-32	tr|A0A0E1X6C0|A0A0E1X6C0_STAAU Succinate--CoA ligase [ADP-forming] subunit beta OS=Staphylococcus aureus subsp. aureus MN8 OX=548470 GN=sucC PE=3 SV=1	1	1	0.0155	42055.8	4.91
	R20190500775_1,4527	K.VTEAFK.I	694.377	3e-05	2	1	32.78	0	0.0287	0|0	sp|A7X1L8|SUCC_STAA1/sp|P99071|SUCC_STAAN/sp|Q6GHJ0|SUCC_STAAR/sp|Q6G9W8|SUCC_STAAS/sp|Q2FHJ3|SUCC_STAA3/sp|A6QGE5|SUCC_STAAE/sp|Q2YXM1|SUCC_STAAB/sp|P66871|SUCC_STAAM/sp|A6U164|SUCC_STAA2/sp|A8Z3S5|SUCC_STAAT/sp|P66872|SUCC_STAAW/sp|Q2FZ37|SUCC_STAA8/sp|A5ISD0|SUCC_STAA9/sp|Q5HGI7|SUCC_STAAC/tr|A0A0E1X6C0|A0A0E1X6C0_STAAU/tr|A0A0E0VQ49|A0A0E0VQ49_STAA5/tr|A0A380EJ66|A0A380EJ66_STAAU/tr|A0A1Q8DF3…		5.97	0		0	2	MASCOT		T
$28-1	sp|P48860|RL7_STAA8 50S ribosomal protein L7/L12 OS=Staphylococcus aureus (strain NCTC 8325) OX=93061 GN=rplL PE=3 SV=2	1	1	0.0902	12711.4	4.63
$28-2	sp|A6TZ17|RL7_STAA2 50S ribosomal protein L7/L12 OS=Staphylococcus aureus (strain JH1) OX=359787 GN=rplL PE=3 SV=1	1	1	0.0902	12711.4	4.63
$28-3	sp|A7WYW4|RL7_STAA1 50S ribosomal protein L7/L12 OS=Staphylococcus aureus (strain Mu3 / ATCC 700698) OX=418127 GN=rplL PE=3 SV=1	1	1	0.0902	12711.4	4.63
$28-4	sp|P66062|RL7_STAAW 50S ribosomal protein L7/L12 OS=Staphylococcus aureus (strain MW2) OX=196620 GN=rplL PE=3 SV=1	1	1	0.0902	12711.4	4.63
$28-5	sp|A5IQ94|RL7_STAA9 50S ribosomal protein L7/L12 OS=Staphylococcus aureus (strain JH9) OX=359786 GN=rplL PE=3 SV=1	1	1	0.0902	12711.4	4.63
$28-6	sp|Q2FJA0|RL7_STAA3 50S ribosomal protein L7/L12 OS=Staphylococcus aureus (strain USA300) OX=367830 GN=rplL PE=3 SV=1	1	1	0.0902	12711.4	4.63
$28-7	sp|A6QEJ2|RL7_STAAE 50S ribosomal protein L7/L12 OS=Staphylococcus aureus (strain Newman) OX=426430 GN=rplL PE=3 SV=1	1	1	0.0902	12711.4	4.63
$28-8	sp|Q5HID5|RL7_STAAC 50S ribosomal protein L7/L12 OS=Staphylococcus aureus (strain COL) OX=93062 GN=rplL PE=3 SV=1	1	1	0.0902	12711.4	4.63
$28-9	sp|P66061|RL7_STAAM 50S ribosomal protein L7/L12 OS=Staphylococcus aureus (strain Mu50 / ATCC 700699) OX=158878 GN=rplL PE=3 SV=1	1	1	0.0902	12711.4	4.63
$28-10	tr|A0A0E0VN72|A0A0E0VN72_STAA5 50S ribosomal protein L7/L12 OS=Staphylococcus aureus subsp. aureus 71193 OX=1155084 GN=rplL PE=3 SV=1	1	1	0.0902	12711.4	4.63
$28-11	tr|A0A0E1X9U8|A0A0E1X9U8_STAAU 50S ribosomal protein L7/L12 OS=Staphylococcus aureus subsp. aureus MN8 OX=548470 GN=rplL PE=3 SV=1	1	1	0.0902	12741.4	4.63
$28-12	tr|A0A380DMU4|A0A380DMU4_STAAU 50S ribosomal protein L7/L12 OS=Staphylococcus aureus OX=1280 GN=rplL PE=3 SV=1	1	1	0.0902	12741.4	4.63
$28-13	tr|A0A380EE49|A0A380EE49_STAAU 50S ribosomal protein L7/L12 OS=Staphylococcus aureus OX=1280 GN=rplL PE=3 SV=1	1	1	0.0902	12711.4	4.63
$28-14	sp|Q6GJC8|RL7_STAAR 50S ribosomal protein L7/L12 OS=Staphylococcus aureus (strain MRSA252) OX=282458 GN=rplL PE=3 SV=1	1	1	0.0902	12741.4	4.63
$28-15	sp|P99154|RL7_STAAN 50S ribosomal protein L7/L12 OS=Staphylococcus aureus (strain N315) OX=158879 GN=rplL PE=1 SV=1	1	1	0.0902	12711.4	4.63
$28-16	sp|A8YZN8|RL7_STAAT 50S ribosomal protein L7/L12 OS=Staphylococcus aureus (strain USA300 / TCH1516) OX=451516 GN=rplL PE=3 SV=1	1	1	0.0902	12711.4	4.63
$28-17	sp|Q6GBU7|RL7_STAAS 50S ribosomal protein L7/L12 OS=Staphylococcus aureus (strain MSSA476) OX=282459 GN=rplL PE=3 SV=1	1	1	0.0902	12711.4	4.63
$28-18	tr|A0A380DKW8|A0A380DKW8_STAAU 50S ribosomal protein L7/L12 OS=Staphylococcus aureus OX=1280 GN=rplL PE=3 SV=1	1	1	0.0924	12388.1	4.68
$28-19	tr|T1Y5Y2|T1Y5Y2_STAAU 50S ribosomal protein L7/L12 OS=Staphylococcus aureus subsp. aureus CN1 OX=1193576 GN=rplL PE=3 SV=1	1	1	0.0902	12711.4	4.63
$28-20	tr|A0A0E1VM68|A0A0E1VM68_STAA3 50S ribosomal protein L7/L12 OS=Staphylococcus aureus subsp. aureus USA300_TCH959 OX=450394 GN=rplL PE=3 SV=1	1	1	0.0902	12711.4	4.63
$28-21	tr|A0A077W1M4|A0A077W1M4_STAAU 50S ribosomal protein L7/L12 OS=Staphylococcus aureus OX=1280 GN=rplL PE=3 SV=1	1	1	0.0902	12711.4	4.63
$28-22	tr|A0A0D1I1V1|A0A0D1I1V1_STAAU 50S ribosomal protein L7/L12 OS=Staphylococcus aureus subsp. aureus OX=46170 GN=rplL PE=3 SV=1	1	1	0.0902	12711.4	4.63
$28-23	tr|A0A0E1AIE2|A0A0E1AIE2_STAAU 50S ribosomal protein L7/L12 OS=Staphylococcus aureus subsp. aureus Z172 OX=1406863 GN=rplL PE=3 SV=1	1	1	0.0902	12711.4	4.63
$28-24	tr|A0A166PI88|A0A166PI88_STAAU 50S ribosomal protein L7/L12 OS=Staphylococcus aureus OX=1280 GN=rplL PE=3 SV=1	1	1	0.0902	12741.4	4.63
	R20190500775_1,5049	K.ELVDGAPKVIK.E	1168.69	-0.0116	2	1	22.22	0	0.0798	0|0	sp|Q2FJA0|RL7_STAA3/sp|A5IQ94|RL7_STAA9/sp|Q5HID5|RL7_STAAC/sp|A6QEJ2|RL7_STAAE/sp|A6TZ17|RL7_STAA2/sp|P48860|RL7_STAA8/sp|P66062|RL7_STAAW/sp|A7WYW4|RL7_STAA1/sp|P66061|RL7_STAAM/sp|P99154|RL7_STAAN/sp|Q6GJC8|RL7_STAAR/sp|Q6GBU7|RL7_STAAS/sp|A8YZN8|RL7_STAAT/tr|A0A0E1X9U8|A0A0E1X9U8_STAAU/tr|A0A0E0VN72|A0A0E0VN72_STAA5/tr|A0A380EE49|A0A380EE49_STAAU/tr|A0A380DMU4|A0A380DMU4_STAAU/tr|A0A380DKW8|A…		6.17	1		0	2	MASCOT		T
$29-1	sp|P60417|Y970_STAAN UPF0298 protein SA0970 OS=Staphylococcus aureus (strain N315) OX=158879 GN=SA0970 PE=3 SV=1	1	1	0.0595	10413.1	9.76
$29-2	sp|Q2FHV9|Y1021_STAA3 UPF0298 protein SAUSA300_1021 OS=Staphylococcus aureus (strain USA300) OX=367830 GN=SAUSA300_1021 PE=3 SV=1	1	1	0.0595	10413.1	9.76
$29-3	tr|A0A0E0VPA7|A0A0E0VPA7_STAA5 UPF0298 protein ST398NM01_1118 OS=Staphylococcus aureus subsp. aureus 71193 OX=1155084 GN=ST398NM01_1118 PE=3 SV=1	1	1	0.0595	10413.1	9.76
$29-4	tr|A0A0E1X6M4|A0A0E1X6M4_STAAU UPF0298 protein HMPREF0769_12660 OS=Staphylococcus aureus subsp. aureus MN8 OX=548470 GN=HMPREF0769_12660 PE=3 SV=1	1	1	0.0595	10413.1	9.76
$29-5	sp|Q5HGW2|Y1131_STAAC UPF0298 protein SACOL1131 OS=Staphylococcus aureus (strain COL) OX=93062 GN=SACOL1131 PE=3 SV=1	1	1	0.0595	10413.1	9.76
$29-6	sp|A7X136|Y1113_STAA1 UPF0298 protein SAHV_1113 OS=Staphylococcus aureus (strain Mu3 / ATCC 700698) OX=418127 GN=SAHV_1113 PE=3 SV=1	1	1	0.0595	10413.1	9.76
$29-7	sp|A6U0T9|Y1203_STAA2 UPF0298 protein SaurJH1_1203 OS=Staphylococcus aureus (strain JH1) OX=359787 GN=SaurJH1_1203 PE=3 SV=1	1	1	0.0595	10413.1	9.76
$29-8	sp|A8Z1Q5|Y1059_STAAT UPF0298 protein USA300HOU_1059 OS=Staphylococcus aureus (strain USA300 / TCH1516) OX=451516 GN=USA300HOU_1059 PE=3 SV=1	1	1	0.0595	10413.1	9.76
$29-9	tr|A0A077USW4|A0A077USW4_STAAU UPF0298 protein ERS140147_01261 OS=Staphylococcus aureus OX=1280 GN=ERS140147_01261 PE=3 SV=1	1	1	0.0595	10384.1	9.73
$29-10	tr|A0A0E1VSJ3|A0A0E1VSJ3_STAA3 UPF0298 protein HMPREF0776_2114 OS=Staphylococcus aureus subsp. aureus USA300_TCH959 OX=450394 GN=HMPREF0776_2114 PE=3 SV=1	1	1	0.0595	10413.1	9.76
$29-11	tr|A0A0E1AFJ9|A0A0E1AFJ9_STAAU UPF0298 protein SAZ172_1060 OS=Staphylococcus aureus subsp. aureus Z172 OX=1406863 GN=SAZ172_1060 PE=3 SV=1	1	1	0.0595	10383	9.76
$29-12	tr|T1Y904|T1Y904_STAAU UPF0298 protein SAKOR_01043 OS=Staphylococcus aureus subsp. aureus CN1 OX=1193576 GN=SAKOR_01043 PE=3 SV=1	1	1	0.0595	10413.1	9.76
$29-13	tr|A0A2S6DKL3|A0A2S6DKL3_STAAU Uncharacterized protein (Fragment) OS=Staphylococcus aureus OX=1280 GN=CSC87_12800 PE=4 SV=1	1	1	0.1163	5322.29	10.67
$29-14	tr|A0A0U1MYT8|A0A0U1MYT8_STAAU UPF0298 protein SAMEA2445518_00754 OS=Staphylococcus aureus OX=1280 GN=SAMEA2445518_00754 PE=3 SV=1	1	1	0.0595	10371	9.73
$29-15	tr|W8U4S1|W8U4S1_STAAU UPF0298 protein BN1321_230043 OS=Staphylococcus aureus OX=1280 GN=BN1321_230043 PE=3 SV=1	1	1	0.0595	10413.1	9.76
$29-16	tr|A0A0D1HMA9|A0A0D1HMA9_STAAU UPF0298 protein QU38_05865 OS=Staphylococcus aureus subsp. aureus OX=46170 GN=QU38_05865 PE=3 SV=1	1	1	0.0595	10413.1	9.76
$29-17	sp|Q6GHW4|Y1095_STAAR UPF0298 protein SAR1095 OS=Staphylococcus aureus (strain MRSA252) OX=282458 GN=SAR1095 PE=3 SV=1	1	1	0.0595	10413.1	9.76
$29-18	tr|Q93R23|Q93R23_STAAU ETAexp OS=Staphylococcus aureus OX=1280 GN=exp PE=4 SV=1	1	1	0.0167	33948.8	8.27
$29-19	tr|A0A2S6D038|A0A2S6D038_STAAU Amidase OS=Staphylococcus aureus OX=1280 GN=CV021_18170 PE=4 SV=1	1	1	0.0106	53233.3	8.67
$29-20	tr|A0A484VYQ7|A0A484VYQ7_STAAU Lytic enzyme, amidase OS=Staphylococcus aureus OX=1280 GN=NCTC8532_00879 PE=4 SV=1	1	1	0.0106	53202.3	8.87
$29-21	sp|Q2YXA3|Y986_STAAB UPF0298 protein SAB0986 OS=Staphylococcus aureus (strain bovine RF122 / ET3-1) OX=273036 GN=SAB0986 PE=3 SV=1	1	1	0.0595	10413.1	9.76
$29-22	sp|A6QFX5|Y985_STAAE UPF0298 protein NWMN_0985 OS=Staphylococcus aureus (strain Newman) OX=426430 GN=NWMN_0985 PE=3 SV=1	1	1	0.0595	10413.1	9.76
$29-23	sp|Q2FZF8|Y1072_STAA8 UPF0298 protein SAOUHSC_01072 OS=Staphylococcus aureus (strain NCTC 8325) OX=93061 GN=SAOUHSC_01072 PE=3 SV=1	1	1	0.0595	10413.1	9.76
$29-24	sp|P60418|Y1004_STAAW UPF0298 protein MW1004 OS=Staphylococcus aureus (strain MW2) OX=196620 GN=MW1004 PE=3 SV=1	1	1	0.0595	10413.1	9.76
$29-25	sp|Q6GA93|Y1056_STAAS UPF0298 protein SAS1056 OS=Staphylococcus aureus (strain MSSA476) OX=282459 GN=SAS1056 PE=3 SV=1	1	1	0.0595	10413.1	9.76
$29-26	tr|A0A0E1VL65|A0A0E1VL65_STAA3 Putative N-acetylmuramoyl-L-alanine amidase OS=Staphylococcus aureus subsp. aureus USA300_TCH959 OX=450394 GN=HMPREF0776_1899 PE=4 SV=1	1	1	0.0106	53520.7	8.78
$29-27	sp|A5IS08|Y1181_STAA9 UPF0298 protein SaurJH9_1181 OS=Staphylococcus aureus (strain JH9) OX=359786 GN=SaurJH9_1181 PE=3 SV=1	1	1	0.0595	10413.1	9.76
$29-28	sp|P60416|Y1122_STAAM UPF0298 protein SAV1122 OS=Staphylococcus aureus (strain Mu50 / ATCC 700699) OX=158878 GN=SAV1122 PE=3 SV=1	1	1	0.0595	10413.1	9.76
	R20190500775_1,5540	K.NIIPR.V ! M.NLIPR.T	612.383	-0.00069	2	1	22.96	0	0.0549	0|0	tr|A0A2S6D038|A0A2S6D038_STAAU/tr|Q93R23|Q93R23_STAAU/tr|A0A484VYQ7|A0A484VYQ7_STAAU/tr|A0A0E1VL65|A0A0E1VL65_STAA3 ! sp|Q6GA93|Y1056_STAAS/sp|P60416|Y1122_STAAM/sp|A5IS08|Y1181_STAA9/sp|A6QFX5|Y985_STAAE/sp|Q2YXA3|Y986_STAAB/sp|P60418|Y1004_STAAW/sp|Q2FZF8|Y1072_STAA8/sp|Q6GHW4|Y1095_STAAR/sp|A7X136|Y1113_STAA1/sp|Q5HGW2|Y1131_STAAC/sp|A8Z1Q5|Y1059_STAAT/sp|A6U0T9|Y1203_STAA2/sp|Q2FHV9|Y1021_STA…		9.75	0		0	2	MASCOT		T
$30-1	sp|Q2YT87|Y1512_STAAB UPF0735 ACT domain-containing protein SAB1512c OS=Staphylococcus aureus (strain bovine RF122 / ET3-1) OX=273036 GN=SAB1512c PE=3 SV=1	1	1	0.0395	17474.2	5.44
$30-2	sp|Q2FXT2|Y1752_STAA8 UPF0735 ACT domain-containing protein SAOUHSC_01752 OS=Staphylococcus aureus (strain NCTC 8325) OX=93061 GN=SAOUHSC_01752 PE=3 SV=1	1	1	0.0397	17343	5.44
$30-3	sp|P67641|Y1469_STAAN UPF0735 ACT domain-containing protein SA1469 OS=Staphylococcus aureus (strain N315) OX=158879 GN=SA1469 PE=3 SV=1	1	1	0.0395	17474.2	5.44
$30-4	sp|Q6G8S6|Y1579_STAAS UPF0735 ACT domain-containing protein SAS1579 OS=Staphylococcus aureus (strain MSSA476) OX=282459 GN=SAS1579 PE=3 SV=1	1	1	0.0395	17474.2	5.44
$30-5	sp|P67642|Y1593_STAAW UPF0735 ACT domain-containing protein MW1593 OS=Staphylococcus aureus (strain MW2) OX=196620 GN=MW1593 PE=3 SV=1	1	1	0.0395	17474.2	5.44
$30-6	sp|A5ITG7|Y1700_STAA9 UPF0735 ACT domain-containing protein SaurJH9_1700 OS=Staphylococcus aureus (strain JH9) OX=359786 GN=SaurJH9_1700 PE=3 SV=1	1	1	0.0395	17474.2	5.44
$30-7	sp|P67640|Y1643_STAAM UPF0735 ACT domain-containing protein SAV1643 OS=Staphylococcus aureus (strain Mu50 / ATCC 700699) OX=158878 GN=SAV1643 PE=3 SV=1	1	1	0.0395	17474.2	5.44
$30-8	sp|Q5HFC0|Y1698_STAAC UPF0735 ACT domain-containing protein SACOL1698 OS=Staphylococcus aureus (strain COL) OX=93062 GN=SACOL1698 PE=3 SV=1	1	1	0.0395	17474.2	5.44
$30-9	sp|Q6GG61|Y1723_STAAR UPF0735 ACT domain-containing protein SAR1723 OS=Staphylococcus aureus (strain MRSA252) OX=282458 GN=SAR1723 PE=3 SV=1	1	1	0.0395	17474.2	5.44
$30-10	sp|A7X359|Y1630_STAA1 UPF0735 ACT domain-containing protein SAHV_1630 OS=Staphylococcus aureus (strain Mu3 / ATCC 700698) OX=418127 GN=SAHV_1630 PE=3 SV=1	1	1	0.0395	17474.2	5.44
$30-11	sp|Q2FG84|Y1599_STAA3 UPF0735 ACT domain-containing protein SAUSA300_1599 OS=Staphylococcus aureus (strain USA300) OX=367830 GN=SAUSA300_1599 PE=3 SV=1	1	1	0.0397	17343	5.44
$30-12	sp|A6QHI5|Y1545_STAAE UPF0735 ACT domain-containing protein NWMN_1545 OS=Staphylococcus aureus (strain Newman) OX=426430 GN=NWMN_1545 PE=3 SV=1	1	1	0.0395	17474.2	5.44
$30-13	sp|A8Z2H1|Y1642_STAAT UPF0735 ACT domain-containing protein USA300HOU_1642 OS=Staphylococcus aureus (strain USA300 / TCH1516) OX=451516 GN=USA300HOU_1642 PE=3 SV=1	1	1	0.0397	17343	5.44
$30-14	sp|A6U2B1|Y1733_STAA2 UPF0735 ACT domain-containing protein SaurJH1_1733 OS=Staphylococcus aureus (strain JH1) OX=359787 GN=SaurJH1_1733 PE=3 SV=1	1	1	0.0395	17474.2	5.44
$30-15	tr|A0A133PXV2|A0A133PXV2_STAAU UPF0735 ACT domain-containing protein HMPREF3211_01795 OS=Staphylococcus aureus OX=1280 GN=HMPREF3211_01795 PE=3 SV=1	1	1	0.0395	17456.2	5.44
$30-16	tr|A0A0U1N0C2|A0A0U1N0C2_STAAU UPF0735 ACT domain-containing protein SAMEA2445518_00240 OS=Staphylococcus aureus OX=1280 GN=SAMEA2445518_00240 PE=3 SV=1	1	1	0.0395	17501.2	5.43
$30-17	tr|A0A3S4LIK4|A0A3S4LIK4_STAAU UPF0735 ACT domain-containing protein NCTC7988_01654 OS=Staphylococcus aureus OX=1280 GN=NCTC7988_01654 PE=3 SV=1	1	1	0.0395	17474.2	5.23
$30-18	tr|A0A380E3U7|A0A380E3U7_STAAU ACT domain-containing protein OS=Staphylococcus aureus OX=1280 GN=NCTC5664_03619 PE=4 SV=1	1	1	0.0759	9471.95	6.56
$30-19	tr|A0A0E0VPN2|A0A0E0VPN2_STAA5 UPF0735 ACT domain-containing protein ST398NM01_1706 OS=Staphylococcus aureus subsp. aureus 71193 OX=1155084 GN=ST398NM01_1706 PE=3 SV=1	1	1	0.0395	17474.2	5.44
$30-20	tr|A0A0E1XF73|A0A0E1XF73_STAAU UPF0735 ACT domain-containing protein HMPREF0769_12037 OS=Staphylococcus aureus subsp. aureus MN8 OX=548470 GN=HMPREF0769_12037 PE=3 SV=1	1	1	0.0395	17474.2	5.44
$30-21	tr|A0A2X2M4P7|A0A2X2M4P7_STAAU ACT domain-containing protein OS=Staphylococcus aureus OX=1280 GN=NCTC7878_03162 PE=4 SV=1	1	1	0.0667	10819.5	6.06
$30-22	tr|A0A077W1Z3|A0A077W1Z3_STAAU UPF0735 ACT domain-containing protein ERS140147_00929 OS=Staphylococcus aureus OX=1280 GN=ERS140147_00929 PE=3 SV=1	1	1	0.0397	17382.1	5.43
$30-23	tr|A0A0D1JRG5|A0A0D1JRG5_STAAU UPF0735 ACT domain-containing protein QU38_08715 OS=Staphylococcus aureus subsp. aureus OX=46170 GN=QU38_08715 PE=3 SV=1	1	1	0.0397	17343	5.44
$30-24	tr|T1YA23|T1YA23_STAAU UPF0735 ACT domain-containing protein SAKOR_01590 OS=Staphylococcus aureus subsp. aureus CN1 OX=1193576 GN=SAKOR_01590 PE=3 SV=1	1	1	0.0395	17474.2	5.44
$30-25	tr|A0A0E1VJ85|A0A0E1VJ85_STAA3 UPF0735 ACT domain-containing protein HMPREF0776_2681 OS=Staphylococcus aureus subsp. aureus USA300_TCH959 OX=450394 GN=HMPREF0776_2681 PE=3 SV=1	1	1	0.0395	17474.2	5.44
$30-26	tr|A0A444VDB3|A0A444VDB3_STAAU UPF0735 ACT domain-containing protein ER625_07260 OS=Staphylococcus aureus OX=1280 GN=ER625_07260 PE=3 SV=1	1	1	0.0397	17329	5.44
$30-27	tr|A0A1R2DF05|A0A1R2DF05_STAAU UPF0735 ACT domain-containing protein BTN44_03945 OS=Staphylococcus aureus OX=1280 GN=BTN44_03945 PE=3 SV=1	1	1	0.0397	17343	5.44
$30-28	tr|A0A0E1AH98|A0A0E1AH98_STAAU UPF0735 ACT domain-containing protein SAZ172_1655 OS=Staphylococcus aureus subsp. aureus Z172 OX=1406863 GN=SAZ172_1655 PE=3 SV=1	1	1	0.0397	17343	5.44
$30-29	tr|W8UX68|W8UX68_STAAU UPF0735 ACT domain-containing protein BN1321_260281 OS=Staphylococcus aureus OX=1280 GN=yszB PE=3 SV=1	1	1	0.0395	17474.2	5.44
	R20190500775_1,5480	K.QFDLSR.S	765.389	-0.00155	2	1	20.94	0	1.02	0|0	sp|Q2FXT2|Y1752_STAA8/sp|Q2YT87|Y1512_STAAB/sp|Q6G8S6|Y1579_STAAS/sp|P67641|Y1469_STAAN/sp|P67642|Y1593_STAAW/sp|Q2FG84|Y1599_STAA3/sp|A7X359|Y1630_STAA1/sp|A8Z2H1|Y1642_STAAT/sp|A6QHI5|Y1545_STAAE/sp|P67640|Y1643_STAAM/sp|A5ITG7|Y1700_STAA9/sp|Q6GG61|Y1723_STAAR/sp|Q5HFC0|Y1698_STAAC/sp|A6U2B1|Y1733_STAA2/tr|A0A0E1XF73|A0A0E1XF73_STAAU/tr|A0A0E0VPN2|A0A0E0VPN2_STAA5/tr|A0A077W1Z3|A0A077W1Z3_STAA…		5.84	0		0	2	MASCOT		T
$31-1	sp|Q6GFX9|SYY_STAAR Tyrosine--tRNA ligase OS=Staphylococcus aureus (strain MRSA252) OX=282458 GN=tyrS PE=3 SV=1	1	1	0.0167	47597	5.23
$31-2	sp|A6QHR2|SYY_STAAE Tyrosine--tRNA ligase OS=Staphylococcus aureus (strain Newman) OX=426430 GN=tyrS PE=1 SV=1	1	1	0.0167	47597	5.23
$31-3	sp|A7X3G2|SYY_STAA1 Tyrosine--tRNA ligase OS=Staphylococcus aureus (strain Mu3 / ATCC 700698) OX=418127 GN=tyrS PE=3 SV=1	1	1	0.0167	47597	5.23
$31-4	sp|Q6G8J9|SYY_STAAS Tyrosine--tRNA ligase OS=Staphylococcus aureus (strain MSSA476) OX=282459 GN=tyrS PE=3 SV=1	1	1	0.0167	47597	5.23
$31-5	tr|A0A0E1AH93|A0A0E1AH93_STAAU Tyrosine--tRNA ligase OS=Staphylococcus aureus subsp. aureus Z172 OX=1406863 GN=tyrS PE=3 SV=1	1	1	0.0167	47597	5.23
$31-6	tr|W8UX05|W8UX05_STAAU Tyrosine--tRNA ligase OS=Staphylococcus aureus OX=1280 GN=tyrS PE=3 SV=1	1	1	0.0167	47597	5.23
$31-7	tr|T1YA91|T1YA91_STAAU Tyrosine--tRNA ligase OS=Staphylococcus aureus subsp. aureus CN1 OX=1193576 GN=tyrS PE=3 SV=1	1	1	0.0167	47601	5.23
$31-8	tr|A0A0E1VIU3|A0A0E1VIU3_STAA3 Tyrosine--tRNA ligase OS=Staphylococcus aureus subsp. aureus USA300_TCH959 OX=450394 GN=tyrS PE=3 SV=1	1	1	0.0167	47628	5.23
$31-9	sp|Q99TD5|SYY_STAAM Tyrosine--tRNA ligase OS=Staphylococcus aureus (strain Mu50 / ATCC 700699) OX=158878 GN=tyrS PE=3 SV=1	1	1	0.0167	47597	5.23
$31-10	sp|A5ITQ1|SYY_STAA9 Tyrosine--tRNA ligase OS=Staphylococcus aureus (strain JH9) OX=359786 GN=tyrS PE=3 SV=1	1	1	0.0167	47597	5.23
$31-11	sp|Q2FXJ5|SYY_STAA8 Tyrosine--tRNA ligase OS=Staphylococcus aureus (strain NCTC 8325) OX=93061 GN=tyrS PE=3 SV=1	1	1	0.0167	47597	5.23
$31-12	sp|Q7A0M7|SYY_STAAW Tyrosine--tRNA ligase OS=Staphylococcus aureus (strain MW2) OX=196620 GN=tyrS PE=3 SV=1	1	1	0.0167	47597	5.23
$31-13	sp|Q5HF45|SYY_STAAC Tyrosine--tRNA ligase OS=Staphylococcus aureus (strain COL) OX=93062 GN=tyrS PE=3 SV=1	1	1	0.0167	47579	5.23
$31-14	sp|A6U2J5|SYY_STAA2 Tyrosine--tRNA ligase OS=Staphylococcus aureus (strain JH1) OX=359787 GN=tyrS PE=3 SV=1	1	1	0.0167	47597	5.23
$31-15	sp|Q2FG09|SYY_STAA3 Tyrosine--tRNA ligase OS=Staphylococcus aureus (strain USA300) OX=367830 GN=tyrS PE=3 SV=1	1	1	0.0167	47597	5.23
$31-16	sp|A8Z2P6|SYY_STAAT Tyrosine--tRNA ligase OS=Staphylococcus aureus (strain USA300 / TCH1516) OX=451516 GN=tyrS PE=3 SV=1	1	1	0.0167	47597	5.23
$31-17	sp|Q2YTG1|SYY_STAAB Tyrosine--tRNA ligase OS=Staphylococcus aureus (strain bovine RF122 / ET3-1) OX=273036 GN=tyrS PE=3 SV=1	1	1	0.0167	47597	5.23
$31-18	tr|A0A0U1N0A4|A0A0U1N0A4_STAAU Tyrosine--tRNA ligase OS=Staphylococcus aureus OX=1280 GN=tyrS PE=3 SV=1	1	1	0.0167	47664.1	5.2
$31-19	tr|A0A077UIP4|A0A077UIP4_STAAU Tyrosine--tRNA ligase OS=Staphylococcus aureus OX=1280 GN=tyrS PE=3 SV=1	1	1	0.0167	47541	5.28
$31-20	tr|A0A0D1I8Q0|A0A0D1I8Q0_STAAU Tyrosine--tRNA ligase OS=Staphylococcus aureus subsp. aureus OX=46170 GN=tyrS PE=3 SV=1	1	1	0.0167	47610.1	5.35
$31-21	tr|A0A2X2V231|A0A2X2V231_STAAU Tyrosine--tRNA ligase OS=Staphylococcus aureus OX=1280 GN=tyrS PE=3 SV=1	1	1	0.0167	47579	5.23
$31-22	tr|A0A0E1XF00|A0A0E1XF00_STAAU Tyrosine--tRNA ligase OS=Staphylococcus aureus subsp. aureus MN8 OX=548470 GN=tyrS PE=3 SV=1	1	1	0.0167	47597	5.23
$31-23	sp|Q7A537|SYY_STAAN Tyrosine--tRNA ligase OS=Staphylococcus aureus (strain N315) OX=158879 GN=tyrS PE=1 SV=1	1	1	0.0167	47597	5.23
$31-24	tr|A0A447ZTJ4|A0A447ZTJ4_STAAU Tyrosine--tRNA ligase OS=Staphylococcus aureus OX=1280 GN=tyrS PE=3 SV=1	1	1	0.0167	47569	5.29
$31-25	tr|A0A0E0VQP3|A0A0E0VQP3_STAA5 Tyrosine--tRNA ligase OS=Staphylococcus aureus subsp. aureus 71193 OX=1155084 GN=tyrS PE=3 SV=1	1	1	0.0167	47597	5.23
	R20190500775_1,9448	K.YFTFLGK.E	875.466	-0.00135	2	1	21.37	0	0.658	0|0	sp|A6QHR2|SYY_STAAE/sp|Q6GFX9|SYY_STAAR/sp|Q6G8J9|SYY_STAAS/sp|A7X3G2|SYY_STAA1/sp|A6U2J5|SYY_STAA2/sp|Q5HF45|SYY_STAAC/sp|A8Z2P6|SYY_STAAT/sp|Q2FG09|SYY_STAA3/sp|A5ITQ1|SYY_STAA9/sp|Q99TD5|SYY_STAAM/sp|Q7A0M7|SYY_STAAW/sp|Q2FXJ5|SYY_STAA8/sp|Q2YTG1|SYY_STAAB/sp|Q7A537|SYY_STAAN/tr|A0A0E1XF00|A0A0E1XF00_STAAU/tr|A0A0E0VQP3|A0A0E0VQP3_STAA5/tr|A0A447ZTJ4|A0A447ZTJ4_STAAU/tr|A0A077UIP4|A0A077UIP4_S…		8.59	0		0	2	MASCOT		T
$32-1	sp|Q6GIM3|CLPP_STAAR ATP-dependent Clp protease proteolytic subunit OS=Staphylococcus aureus (strain MRSA252) OX=282458 GN=clpP PE=3 SV=1	1	1	0.0359	21513.3	5.13
$32-2	sp|Q2FIM5|CLPP_STAA3 ATP-dependent Clp protease proteolytic subunit OS=Staphylococcus aureus (strain USA300) OX=367830 GN=clpP PE=3 SV=1	1	1	0.0359	21513.3	5.13
$32-3	sp|Q2G036|CLPP_STAA8 ATP-dependent Clp protease proteolytic subunit OS=Staphylococcus aureus (strain NCTC 8325) OX=93061 GN=clpP PE=1 SV=1	1	1	0.0359	21513.3	5.13
$32-4	sp|A6TZP7|CLPP_STAA2 ATP-dependent Clp protease proteolytic subunit OS=Staphylococcus aureus (strain JH1) OX=359787 GN=clpP PE=3 SV=1	1	1	0.0359	21513.3	5.13
$32-5	sp|Q5HHQ0|CLPP_STAAC ATP-dependent Clp protease proteolytic subunit OS=Staphylococcus aureus (strain COL) OX=93062 GN=clpP PE=3 SV=1	1	1	0.0359	21513.3	5.13
$32-6	sp|A6QF76|CLPP_STAAE ATP-dependent Clp protease proteolytic subunit OS=Staphylococcus aureus (strain Newman) OX=426430 GN=clpP PE=3 SV=1	1	1	0.0359	21513.3	5.13
$32-7	sp|A5IQX2|CLPP_STAA9 ATP-dependent Clp protease proteolytic subunit OS=Staphylococcus aureus (strain JH9) OX=359786 GN=clpP PE=3 SV=1	1	1	0.0359	21513.3	5.13
$32-8	sp|Q2YSF8|CLPP_STAAB ATP-dependent Clp protease proteolytic subunit OS=Staphylococcus aureus (strain bovine RF122 / ET3-1) OX=273036 GN=clpP PE=1 SV=1	1	1	0.0359	21513.3	5.13
$32-9	sp|A7WZR9|CLPP_STAA1 ATP-dependent Clp protease proteolytic subunit OS=Staphylococcus aureus (strain Mu3 / ATCC 700698) OX=418127 GN=clpP PE=3 SV=1	1	1	0.0359	21513.3	5.13
$32-10	sp|P63785|CLPP_STAAM ATP-dependent Clp protease proteolytic subunit OS=Staphylococcus aureus (strain Mu50 / ATCC 700699) OX=158878 GN=clpP PE=3 SV=1	1	1	0.0359	21513.3	5.13
$32-11	tr|A0A077UUA2|A0A077UUA2_STAAU ATP-dependent Clp protease proteolytic subunit OS=Staphylococcus aureus OX=1280 GN=clpP PE=3 SV=1	1	1	0.0359	21513.3	5.13
$32-12	tr|A0A033UX44|A0A033UX44_STAAU ATP-dependent Clp protease proteolytic subunit OS=Staphylococcus aureus C0673 OX=1413510 GN=clpP PE=3 SV=1	1	1	0.0357	21692.5	5.13
$32-13	tr|A0A380DNS7|A0A380DNS7_STAAU ATP-dependent Clp protease proteolytic subunit OS=Staphylococcus aureus OX=1280 GN=clpP PE=3 SV=1	1	1	0.038	20225.9	5.4
$32-14	tr|A0A0D1I3W4|A0A0D1I3W4_STAAU ATP-dependent Clp protease proteolytic subunit OS=Staphylococcus aureus subsp. aureus OX=46170 GN=clpP PE=3 SV=1	1	1	0.0359	21513.3	5.13
$32-15	tr|A0A1Q8DC95|A0A1Q8DC95_STAAU ATP-dependent Clp protease proteolytic subunit OS=Staphylococcus aureus OX=1280 GN=clpP PE=3 SV=1	1	1	0.0361	21240	5.1
$32-16	sp|A8Z045|CLPP_STAAT ATP-dependent Clp protease proteolytic subunit OS=Staphylococcus aureus (strain USA300 / TCH1516) OX=451516 GN=clpP PE=3 SV=1	1	1	0.0359	21513.3	5.13
$32-17	sp|P63786|CLPP_STAAW ATP-dependent Clp protease proteolytic subunit OS=Staphylococcus aureus (strain MW2) OX=196620 GN=clpP PE=1 SV=1	1	1	0.0359	21513.3	5.13
$32-18	sp|P99089|CLPP_STAAN ATP-dependent Clp protease proteolytic subunit OS=Staphylococcus aureus (strain N315) OX=158879 GN=clpP PE=1 SV=1	1	1	0.0359	21513.3	5.13
$32-19	sp|Q6GB62|CLPP_STAAS ATP-dependent Clp protease proteolytic subunit OS=Staphylococcus aureus (strain MSSA476) OX=282459 GN=clpP PE=3 SV=1	1	1	0.0359	21513.3	5.13
$32-20	tr|A0A380DHD6|A0A380DHD6_STAAU ATP-dependent Clp protease proteolytic subunit OS=Staphylococcus aureus OX=1280 GN=clpP PE=3 SV=1	1	1	0.038	20160.2	9.32
$32-21	tr|A0A447ZCJ1|A0A447ZCJ1_STAAU ATP-dependent Clp protease proteolytic subunit OS=Staphylococcus aureus OX=1280 GN=clpP PE=3 SV=1	1	1	0.0359	21492.3	5.15
$32-22	tr|A0A0E1X7J4|A0A0E1X7J4_STAAU ATP-dependent Clp protease proteolytic subunit OS=Staphylococcus aureus subsp. aureus MN8 OX=548470 GN=clpP PE=3 SV=1	1	1	0.0359	21513.3	5.13
$32-23	tr|A0A0E0VNK1|A0A0E0VNK1_STAA5 ATP-dependent Clp protease proteolytic subunit OS=Staphylococcus aureus subsp. aureus 71193 OX=1155084 GN=clpP PE=3 SV=1	1	1	0.0359	21513.3	5.13
$32-24	tr|A0A0E1AES0|A0A0E1AES0_STAAU ATP-dependent Clp protease proteolytic subunit OS=Staphylococcus aureus subsp. aureus Z172 OX=1406863 GN=clpP PE=3 SV=1	1	1	0.0359	21513.3	5.13
$32-25	tr|A0A0E1VJD8|A0A0E1VJD8_STAA3 ATP-dependent Clp protease proteolytic subunit OS=Staphylococcus aureus subsp. aureus USA300_TCH959 OX=450394 GN=clpP PE=3 SV=1	1	1	0.0359	21513.3	5.13
$32-26	tr|T1Y764|T1Y764_STAAU ATP-dependent Clp protease proteolytic subunit OS=Staphylococcus aureus subsp. aureus CN1 OX=1193576 GN=clpP PE=3 SV=1	1	1	0.0359	21513.3	5.13
	R20190500775_1,6432	R.AYDIYSR.L	887.426	-0.00139	2	1	22.53	0	0.137	0|0	sp|A7WZR9|CLPP_STAA1/sp|A6TZP7|CLPP_STAA2/sp|Q2FIM5|CLPP_STAA3/sp|Q2G036|CLPP_STAA8/sp|A5IQX2|CLPP_STAA9/sp|Q2YSF8|CLPP_STAAB/sp|Q5HHQ0|CLPP_STAAC/sp|A6QF76|CLPP_STAAE/sp|P63785|CLPP_STAAM/sp|P99089|CLPP_STAAN/sp|Q6GIM3|CLPP_STAAR/sp|Q6GB62|CLPP_STAAS/sp|A8Z045|CLPP_STAAT/sp|P63786|CLPP_STAAW/tr|A0A0E1X7J4|A0A0E1X7J4_STAAU/tr|A0A0E0VNK1|A0A0E0VNK1_STAA5/tr|A0A380DHD6|A0A380DHD6_STAAU/tr|A0A447ZCJ…		5.88	0		0	2	MASCOT		T
$33-1	sp|Q6GKL1|Y097_STAAR HTH-type transcriptional regulator SAR0097 OS=Staphylococcus aureus (strain MRSA252) OX=282458 GN=SAR0097 PE=4 SV=1	1	1	0.0366	22398.5	6.11
$33-2	tr|A0A166ITH1|A0A166ITH1_STAAU DNA-binding protein OS=Staphylococcus aureus OX=1280 GN=ERS072840_00597 PE=4 SV=1	1	1	0.0366	22398.5	6.11
$33-3	tr|A0A0E1XC74|A0A0E1XC74_STAAU Transcriptional regulator, TetR family OS=Staphylococcus aureus subsp. aureus MN8 OX=548470 GN=HMPREF0769_10385 PE=4 SV=1	1	1	0.0366	22398.5	6.11
	R20190500775_1,10703	K.LLDLYLK.-	877.539	-0.00202	2	1	20.48	0	0.281	0|0	sp|Q6GKL1|Y097_STAAR/tr|A0A0E1XC74|A0A0E1XC74_STAAU/tr|A0A166ITH1|A0A166ITH1_STAAU		5.84	0		0	2	MASCOT		T
$34-1	sp|Q7A656|ISDB_STAAN Iron-regulated surface determinant protein B OS=Staphylococcus aureus (strain N315) OX=158879 GN=isdB PE=1 SV=1	1	1	0.014	72161.2	8.98
$34-2	sp|A6QG30|ISDB_STAAE Iron-regulated surface determinant protein B OS=Staphylococcus aureus (strain Newman) OX=426430 GN=isdB PE=1 SV=1	1	1	0.014	72191.3	9.02
$34-3	sp|A7X146|ISDB_STAA1 Iron-regulated surface determinant protein B OS=Staphylococcus aureus (strain Mu3 / ATCC 700698) OX=418127 GN=isdB PE=3 SV=1	1	1	0.014	72161.2	8.98
$34-4	sp|Q6GHV7|ISDB_STAAR Iron-regulated surface determinant protein B OS=Staphylococcus aureus (strain MRSA252) OX=282458 GN=isdB PE=2 SV=1	1	1	0.0138	72998.5	9.02
$34-5	sp|Q8NX66|ISDB_STAAW Iron-regulated surface determinant protein B OS=Staphylococcus aureus (strain MW2) OX=196620 GN=isdB PE=1 SV=1	1	1	0.014	72191.3	9.02
$34-6	sp|Q2YX96|ISDB_STAAB Iron-regulated surface determinant protein B OS=Staphylococcus aureus (strain bovine RF122 / ET3-1) OX=273036 GN=isdB PE=3 SV=1	1	1	0.0143	70432.1	8.59
$34-7	sp|Q2FZF0|ISDB_STAA8 Iron-regulated surface determinant protein B OS=Staphylococcus aureus (strain NCTC 8325) OX=93061 GN=isdB PE=1 SV=1	1	1	0.014	72191.3	9.02
$34-8	sp|Q99UX5|ISDB_STAAM Iron-regulated surface determinant protein B OS=Staphylococcus aureus (strain Mu50 / ATCC 700699) OX=158878 GN=isdB PE=3 SV=1	1	1	0.014	72161.2	8.98
$34-9	sp|Q2FHV2|ISDB_STAA3 Iron-regulated surface determinant protein B OS=Staphylococcus aureus (strain USA300) OX=367830 GN=isdB PE=3 SV=1	1	1	0.014	72191.3	9.02
$34-10	tr|A0A1D4RDN9|A0A1D4RDN9_STAAU Iron-regulated heme-iron binding protein OS=Staphylococcus aureus OX=1280 GN=isdB PE=4 SV=1	1	1	0.014	72160.3	8.98
$34-11	tr|A0A0Z0MFW5|A0A0Z0MFW5_STAAU Iron-regulated heme-iron binding protein OS=Staphylococcus aureus OX=1280 GN=isdB PE=4 SV=1	1	1	0.0138	73028.5	9.02
$34-12	tr|A0A380EGT3|A0A380EGT3_STAAU Iron-regulated cell wall-anchored protein OS=Staphylococcus aureus OX=1280 GN=isdA_2 PE=4 SV=1	1	1	0.0744	14247.1	8.61
$34-13	tr|A0A380DZ42|A0A380DZ42_STAAU Iron-regulated heme-iron binding protein OS=Staphylococcus aureus OX=1280 GN=isdB PE=4 SV=1	1	1	0.0135	74774.1	8.91
$34-14	tr|A0A0E1X6M9|A0A0E1X6M9_STAAU Heme uptake protein IsdB OS=Staphylococcus aureus subsp. aureus MN8 OX=548470 GN=isdB PE=4 SV=1	1	1	0.0138	73028.5	9.02
$34-15	sp|Q5HGV5|ISDB_STAAC Iron-regulated surface determinant protein B OS=Staphylococcus aureus (strain COL) OX=93062 GN=isdB PE=2 SV=1	1	1	0.014	72191.3	9.02
$34-16	tr|A0A0D1JWL6|A0A0D1JWL6_STAAU Heme transporter IsdB OS=Staphylococcus aureus subsp. aureus OX=46170 GN=QU38_11945 PE=4 SV=1	1	1	0.014	71854.8	8.82
$34-17	tr|A0A0E0VPP9|A0A0E0VPP9_STAA5 IsdB OS=Staphylococcus aureus subsp. aureus 71193 OX=1155084 GN=ST398NM01_1125 PE=4 SV=1	1	1	0.014	71825.9	8.88
$34-18	sp|P0C7J5|ISDB_STAAT Iron-regulated surface determinant protein B OS=Staphylococcus aureus (strain USA300 / TCH1516) OX=451516 GN=isdB PE=3 SV=1	1	1	0.014	72191.3	9.02
$34-19	sp|Q6GA86|ISDB_STAAS Iron-regulated surface determinant protein B OS=Staphylococcus aureus (strain MSSA476) OX=282459 GN=isdB PE=3 SV=1	1	1	0.014	72205.4	9.06
$34-20	sp|A5IS15|ISDB_STAA9 Iron-regulated surface determinant protein B OS=Staphylococcus aureus (strain JH9) OX=359786 GN=isdB PE=3 SV=1	1	1	0.014	72161.2	8.98
$34-21	sp|A6U0U6|ISDB_STAA2 Iron-regulated surface determinant protein B OS=Staphylococcus aureus (strain JH1) OX=359787 GN=isdB PE=3 SV=1	1	1	0.014	72161.2	8.98
$34-22	tr|A0A380DR57|A0A380DR57_STAAU Iron-regulated heme-iron binding protein OS=Staphylococcus aureus OX=1280 GN=isdB PE=4 SV=1	1	1	0.0292	35002.1	8.83
$34-23	tr|A0A3A5LJL8|A0A3A5LJL8_STAAU Iron transport associated domain-containing protein OS=Staphylococcus aureus OX=1280 GN=isdB PE=4 SV=1	1	1	0.014	72161.2	8.98
$34-24	tr|A0A2W3JPS3|A0A2W3JPS3_STAAU Iron-regulated heme-iron binding protein OS=Staphylococcus aureus OX=1280 GN=isdB PE=4 SV=1	1	1	0.0139	72633	8.98
$34-25	tr|A0A0D6HSN6|A0A0D6HSN6_STAAU Heme transporter IsdB OS=Staphylococcus aureus OX=1280 GN=isdB PE=4 SV=1	1	1	0.014	72191.3	9.02
$34-26	tr|A0A2S6DQX4|A0A2S6DQX4_STAAU Heme uptake protein IsdB OS=Staphylococcus aureus OX=1280 GN=isdB PE=4 SV=1	1	1	0.0141	71455.4	8.88
$34-27	tr|A0A0U1MJJ4|A0A0U1MJJ4_STAAU Iron-regulated surface determinant protein B OS=Staphylococcus aureus OX=1280 GN=isdB PE=4 SV=1	1	1	0.014	71664.7	8.98
$34-28	tr|A0A447ZQ78|A0A447ZQ78_STAAU Iron-regulated cell wall-anchored protein OS=Staphylococcus aureus OX=1280 GN=isdA_1 PE=4 SV=1	1	1	0.014	71854.8	8.75
$34-29	tr|A0A2S6D4R5|A0A2S6D4R5_STAAU Heme uptake protein IsdB OS=Staphylococcus aureus OX=1280 GN=isdB PE=4 SV=1	1	1	0.014	72106.1	8.82
$34-30	tr|A0A133Q4G2|A0A133Q4G2_STAAU Putative heme uptake protein IsdB (Fragment) OS=Staphylococcus aureus OX=1280 GN=HMPREF3211_00806 PE=4 SV=1	1	1	0.0201	50686.4	8.92
$34-31	tr|A0A0E1VKK2|A0A0E1VKK2_STAA3 Heme uptake protein IsdB OS=Staphylococcus aureus subsp. aureus USA300_TCH959 OX=450394 GN=isdB PE=4 SV=1	1	1	0.014	71701.8	9.03
$34-32	tr|T1Y8H0|T1Y8H0_STAAU Heme uptake protein IsdB OS=Staphylococcus aureus subsp. aureus CN1 OX=1193576 GN=SAKOR_01050 PE=4 SV=1	1	1	0.014	72118.3	9.02
$34-33	tr|A0A0E1AK55|A0A0E1AK55_STAAU Cell surface receptor IsdB for hemoglobin and hemoglobin-haptoglobin complexes OS=Staphylococcus aureus subsp. aureus Z172 OX=1406863 GN=isdB PE=4 SV=1	1	1	0.014	72221.4	9.02
	R20190500775_1,11423	K.AEKLLAPYK.K	1032.61	-0.00462	2	1	28.38	0	0.0644	0|0	sp|Q6GA86|ISDB_STAAS/sp|P0C7J5|ISDB_STAAT/sp|A6U0U6|ISDB_STAA2/sp|A5IS15|ISDB_STAA9/sp|Q2YX96|ISDB_STAAB/sp|Q8NX66|ISDB_STAAW/sp|Q99UX5|ISDB_STAAM/sp|Q2FZF0|ISDB_STAA8/sp|A6QG30|ISDB_STAAE/sp|Q7A656|ISDB_STAAN/sp|Q6GHV7|ISDB_STAAR/sp|A7X146|ISDB_STAA1/sp|Q2FHV2|ISDB_STAA3/sp|Q5HGV5|ISDB_STAAC/tr|A0A0E1X6M9|A0A0E1X6M9_STAAU/tr|A0A0E0VPP9|A0A0E0VPP9_STAA5/tr|A0A0D1JWL6|A0A0D1JWL6_STAAU/tr|A0A0Z0MFW…		8.54	1		0	2	MASCOT		T
$35-1	sp|Q8NX01|SUCD_STAAW Succinate--CoA ligase [ADP-forming] subunit alpha OS=Staphylococcus aureus (strain MW2) OX=196620 GN=sucD PE=3 SV=1	1	1	0.0397	31525.9	5.47
$35-2	sp|Q5HGI6|SUCD_STAAC Succinate--CoA ligase [ADP-forming] subunit alpha OS=Staphylococcus aureus (strain COL) OX=93062 GN=sucD PE=3 SV=1	1	1	0.0397	31541.9	5.47
$35-3	sp|Q6G9W7|SUCD_STAAS Succinate--CoA ligase [ADP-forming] subunit alpha OS=Staphylococcus aureus (strain MSSA476) OX=282459 GN=sucD PE=3 SV=1	1	1	0.0397	31525.9	5.47
$35-4	sp|Q6GHI9|SUCD_STAAR Succinate--CoA ligase [ADP-forming] subunit alpha OS=Staphylococcus aureus (strain MRSA252) OX=282458 GN=sucD PE=3 SV=1	1	1	0.0397	31568	5.47
$35-5	sp|P99070|SUCD_STAAN Succinate--CoA ligase [ADP-forming] subunit alpha OS=Staphylococcus aureus (strain N315) OX=158879 GN=sucD PE=1 SV=1	1	1	0.0397	31541.9	5.47
$35-6	sp|P66866|SUCD_STAAM Succinate--CoA ligase [ADP-forming] subunit alpha OS=Staphylococcus aureus (strain Mu50 / ATCC 700699) OX=158878 GN=sucD PE=3 SV=1	1	1	0.0397	31541.9	5.47
$35-7	tr|A0A0E1XGM7|A0A0E1XGM7_STAAU Succinate--CoA ligase [ADP-forming] subunit alpha OS=Staphylococcus aureus subsp. aureus MN8 OX=548470 GN=sucD PE=3 SV=1	1	1	0.0397	31568	5.47
$35-8	tr|A0A380E0Z9|A0A380E0Z9_STAAU Succinyl-CoA ligase [ADP-forming] alpha chain OS=Staphylococcus aureus OX=1280 GN=sucD_1 PE=4 SV=1	1	1	0.0727	16995	5.39
$35-9	tr|A0A2X3QX87|A0A2X3QX87_STAAU Succinate--CoA ligase [ADP-forming] subunit alpha OS=Staphylococcus aureus OX=1280 GN=sucD PE=3 SV=1	1	1	0.0397	31525.9	5.47
$35-10	tr|A0A1Q8DF38|A0A1Q8DF38_STAAU Succinate--CoA ligase [ADP-forming] subunit alpha OS=Staphylococcus aureus OX=1280 GN=sucD PE=3 SV=1	1	1	0.0399	31469.7	5.08
$35-11	tr|A0A3S4MVY4|A0A3S4MVY4_STAAU Succinate--CoA ligase [ADP-forming] subunit alpha OS=Staphylococcus aureus OX=1280 GN=sucD PE=3 SV=1	1	1	0.0399	31419.7	5.26
$35-12	tr|A0A0H2XIE1|A0A0H2XIE1_STAA3 Succinate--CoA ligase [ADP-forming] subunit alpha OS=Staphylococcus aureus (strain USA300) OX=367830 GN=sucD PE=3 SV=1	1	1	0.0397	31541.9	5.47
$35-13	tr|A0A0E0VP95|A0A0E0VP95_STAA5 Succinate--CoA ligase [ADP-forming] subunit alpha OS=Staphylococcus aureus subsp. aureus 71193 OX=1155084 GN=sucD PE=3 SV=1	1	1	0.0397	31571.9	5.47
$35-14	tr|A0A380EJ95|A0A380EJ95_STAAU Succinyl-CoA ligase [ADP-forming] alpha chain OS=Staphylococcus aureus OX=1280 GN=sucD_3 PE=4 SV=1	1	1	0.087	14078.8	4.71
$35-15	tr|A0A389Q9E3|A0A389Q9E3_STAAU Succinate--CoA ligase [ADP-forming] subunit alpha OS=Staphylococcus aureus OX=1280 GN=sucD PE=3 SV=1	1	1	0.0397	31553.9	5.47
$35-16	tr|A0A380DRA8|A0A380DRA8_STAAU Succinyl-CoA ligase [ADP-forming] alpha chain OS=Staphylococcus aureus OX=1280 GN=sucD_2 PE=4 SV=1	1	1	0.0569	22086.2	6.22
$35-17	tr|A0A0Z0RZ53|A0A0Z0RZ53_STAAU Succinate--CoA ligase [ADP-forming] subunit alpha OS=Staphylococcus aureus OX=1280 GN=sucD PE=3 SV=1	1	1	0.0397	31542.8	5.26
$35-18	tr|A0A0Z0KQV8|A0A0Z0KQV8_STAAU Succinate--CoA ligase [ADP-forming] subunit alpha OS=Staphylococcus aureus OX=1280 GN=sucD PE=3 SV=1	1	1	0.0397	31568	5.47
$35-19	tr|A0A2S6DI83|A0A2S6DI83_STAAU Succinate--CoA ligase [ADP-forming] subunit alpha OS=Staphylococcus aureus OX=1280 GN=sucD PE=3 SV=1	1	1	0.0397	31571.9	5.47
$35-20	tr|Q9ZNI2|Q9ZNI2_STAAU Uncharacterized protein (Fragment) OS=Staphylococcus aureus OX=1280 PE=4 SV=1	1	1	0.1	12363.9	5.02
$35-21	tr|A0A380DH40|A0A380DH40_STAAU Succinate--CoA ligase [ADP-forming] subunit alpha OS=Staphylococcus aureus OX=1280 GN=sucD PE=3 SV=1	1	1	0.0397	31613.9	5.57
$35-22	tr|A0A2S6D0U8|A0A2S6D0U8_STAAU Succinate--CoA ligase subunit alpha (Fragment) OS=Staphylococcus aureus OX=1280 GN=CV021_17360 PE=4 SV=1	1	1	0.0674	18321.5	5.01
$35-23	tr|A0A0K7NVV8|A0A0K7NVV8_STAAU Succinate--CoA ligase [ADP-forming] subunit alpha OS=Staphylococcus aureus OX=1280 GN=sucD PE=3 SV=1	1	1	0.0397	31541.9	5.47
$35-24	tr|A0A0D1K919|A0A0D1K919_STAAU Succinate--CoA ligase [ADP-forming] subunit alpha OS=Staphylococcus aureus subsp. aureus OX=46170 GN=sucD PE=3 SV=1	1	1	0.0397	31541.9	5.47
$35-25	tr|A0A033V6S3|A0A033V6S3_STAAU Succinate--CoA ligase [ADP-forming] subunit alpha OS=Staphylococcus aureus C0673 OX=1413510 GN=sucD PE=3 SV=1	1	1	0.0397	31670	5.15
$35-26	tr|T1Y9E2|T1Y9E2_STAAU Succinate--CoA ligase [ADP-forming] subunit alpha OS=Staphylococcus aureus subsp. aureus CN1 OX=1193576 GN=sucD PE=3 SV=1	1	1	0.0397	31525.9	5.47
$35-27	tr|A0A0H3K896|A0A0H3K896_STAAE Succinate--CoA ligase [ADP-forming] subunit alpha OS=Staphylococcus aureus (strain Newman) OX=426430 GN=sucD PE=3 SV=1	1	1	0.0397	31541.9	5.47
$35-28	tr|Q2FZ36|Q2FZ36_STAA8 Succinate--CoA ligase [ADP-forming] subunit alpha OS=Staphylococcus aureus (strain NCTC 8325) OX=93061 GN=sucD PE=3 SV=1	1	1	0.0397	31541.9	5.47
$35-29	tr|A0A0E1VJW9|A0A0E1VJW9_STAA3 Succinate--CoA ligase [ADP-forming] subunit alpha OS=Staphylococcus aureus subsp. aureus USA300_TCH959 OX=450394 GN=sucD PE=3 SV=1	1	1	0.0397	31525.9	5.47
$35-30	tr|A0A0E1AG50|A0A0E1AG50_STAAU Succinate--CoA ligase [ADP-forming] subunit alpha OS=Staphylococcus aureus subsp. aureus Z172 OX=1406863 GN=sucD PE=3 SV=1	1	1	0.0397	31542.8	5.26
	R20190500775_1,4008	R.M*GHAGAIISGGK.G	1114.57	0.00023	3	1	30.89	0	0.0272	0|0	sp|P66866|SUCD_STAAM/sp|P99070|SUCD_STAAN/sp|Q5HGI6|SUCD_STAAC/sp|Q8NX01|SUCD_STAAW/sp|Q6GHI9|SUCD_STAAR/sp|Q6G9W7|SUCD_STAAS/tr|A0A0E1XGM7|A0A0E1XGM7_STAAU/tr|A0A0E0VP95|A0A0E0VP95_STAA5/tr|A0A0H2XIE1|A0A0H2XIE1_STAA3/tr|A0A389Q9E3|A0A389Q9E3_STAAU/tr|A0A380EJ95|A0A380EJ95_STAAU/tr|A0A2X3QX87|A0A2X3QX87_STAAU/tr|A0A380E0Z9|A0A380E0Z9_STAAU/tr|A0A3S4MVY4|A0A3S4MVY4_STAAU/tr|A0A1Q8DF38|A0A1Q8DF38_…		8.52	0	15.994919 Oxidation (M)	0	2	MASCOT		T
$36-1	sp|Q99QS1|MAP_STAAM Protein map OS=Staphylococcus aureus (strain Mu50 / ATCC 700699) OX=158878 GN=map PE=1 SV=1	1	1	0.0126	53376.5	9.96
$36-2	sp|P69775|MAP_STAAN Protein map OS=Staphylococcus aureus (strain N315) OX=158879 GN=map PE=1 SV=1	1	1	0.0126	53376.5	9.96
$36-3	tr|A0A0E1X8Z7|A0A0E1X8Z7_STAAU Protein map OS=Staphylococcus aureus subsp. aureus MN8 OX=548470 GN=map PE=4 SV=1	1	1	0.0087	76831.4	9.97
$36-4	sp|Q6GFB8|MAP_STAAR Protein map OS=Staphylococcus aureus (strain MRSA252) OX=282458 GN=map PE=3 SV=1	1	1	0.0087	76847.4	9.97
$36-5	tr|A0A0H3K3U7|A0A0H3K3U7_STAAW Truncated cell surface protein map-w OS=Staphylococcus aureus (strain MW2) OX=196620 GN=truncated map-W PE=4 SV=1	1	1	0.0103	65095.1	9.95
$36-6	tr|Q2FWW1|Q2FWW1_STAA8 MHC class II analog protein OS=Staphylococcus aureus (strain NCTC 8325) OX=93061 GN=SAOUHSC_02161 PE=4 SV=1	1	1	0.0103	65573.4	9.91
$36-7	tr|T1YBJ7|T1YBJ7_STAAU Outer membrane protein OS=Staphylococcus aureus subsp. aureus CN1 OX=1193576 GN=SAKOR_01913 PE=4 SV=1	1	1	0.0103	65237.2	9.96
$36-8	tr|A0A0E1AI32|A0A0E1AI32_STAAU Extracellular adherence protein of broad specificity Eap/Map OS=Staphylococcus aureus subsp. aureus Z172 OX=1406863 GN=mapW PE=4 SV=1	1	1	0.0103	65573.4	9.91
$36-9	tr|A0A0E0VR87|A0A0E0VR87_STAA5 Outer membrane protein OS=Staphylococcus aureus subsp. aureus 71193 OX=1155084 GN=ST398NM01_2058 PE=4 SV=1	1	1	0.0087	76791.4	9.98
$36-10	tr|A0A447ZVC6|A0A447ZVC6_STAAU Extracellular adherence protein of broad specificity Eap/Map OS=Staphylococcus aureus OX=1280 GN=NCTC7988_02076 PE=4 SV=1	1	1	0.0103	65316.2	9.87
$36-11	tr|A0A2X2K068|A0A2X2K068_STAAU MHC class II antigen-like protein OS=Staphylococcus aureus OX=1280 GN=map_3 PE=4 SV=1	1	1	0.0087	76845.4	9.98
$36-12	tr|A0A389U9K2|A0A389U9K2_STAAU MAP domain-containing protein OS=Staphylococcus aureus OX=1280 GN=D1G05_09505 PE=4 SV=1	1	1	0.0126	53376.5	9.96
$36-13	tr|A0A455WP15|A0A455WP15_STAAU MAP domain-containing protein OS=Staphylococcus aureus OX=1280 GN=SAKG03_19320 PE=4 SV=1	1	1	0.0126	53490.6	9.96
$36-14	tr|A0A0Z0RBU1|A0A0Z0RBU1_STAAU MHC class II antigen-like protein OS=Staphylococcus aureus OX=1280 GN=map_2 PE=4 SV=1	1	1	0.0087	76847.4	9.97
$36-15	tr|A0A380DXJ5|A0A380DXJ5_STAAU Major histocompatibility complex class II analog protein, Map OS=Staphylococcus aureus OX=1280 GN=NCTC6133_02654 PE=4 SV=1	1	1	0.0857	8048.37	10.1
$36-16	tr|A0A2S6D5H7|A0A2S6D5H7_STAAU Protein map OS=Staphylococcus aureus OX=1280 GN=CV021_07945 PE=4 SV=1	1	1	0.0107	63224.7	9.88
$36-17	tr|A0A454H158|A0A454H158_STAAU MAP domain-containing protein OS=Staphylococcus aureus OX=1280 GN=C7P97_04770 PE=4 SV=1	1	1	0.0087	76791.4	9.98
$36-18	sp|Q5HEI2|OMP7_STAAC 77 kDa membrane protein OS=Staphylococcus aureus (strain COL) OX=93062 GN=SACOL2002 PE=3 SV=1	1	1	0.0088	77058.5	9.85
$36-19	tr|Q9S2Z4|Q9S2Z4_STAAU Cell surface protein map-w OS=Staphylococcus aureus OX=1280 GN=map-w PE=4 SV=1	1	1	0.0087	77071.8	9.94
$36-20	tr|A0A455JUB6|A0A455JUB6_STAAU MAP domain-containing protein OS=Staphylococcus aureus OX=1280 GN=CPC18_11765 PE=4 SV=1	1	1	0.0088	77057.5	9.85
$36-21	tr|A0A2C9TU38|A0A2C9TU38_STAAU MAP domain-containing protein OS=Staphylococcus aureus OX=1280 GN=BTN44_02010 PE=4 SV=1	1	1	0.0103	65573.4	9.91
$36-22	tr|O07318|O07318_STAAU Outer surface binding 70kD protein (Fragment) OS=Staphylococcus aureus OX=1280 PE=4 SV=1	1	1	0.0091	74043.3	9.96
$36-23	tr|A0A1D4QG07|A0A1D4QG07_STAAU Protein map OS=Staphylococcus aureus OX=1280 GN=SAMEA1708674_03709 PE=4 SV=1	1	1	0.0103	65179.2	9.94
$36-24	sp|A6QIG2|OMP7_STAAE 65 kDa membrane protein OS=Staphylococcus aureus (strain Newman) OX=426430 GN=NWMN_1872 PE=1 SV=1	1	1	0.0103	65573.4	9.91
$36-25	tr|Q9Z4J2|Q9Z4J2_STAAU Map protein (Fragment) OS=Staphylococcus aureus OX=1280 GN=map PE=4 SV=1	1	1	0.0112	60458.7	9.91
$36-26	tr|A0A133PVG4|A0A133PVG4_STAAU MAP domain protein (Fragment) OS=Staphylococcus aureus OX=1280 GN=HMPREF3211_02238 PE=4 SV=1	1	1	0.0198	34397.5	9.82
$36-27	tr|A0A2S6DP93|A0A2S6DP93_STAAU Protein map OS=Staphylococcus aureus OX=1280 GN=CSC83_02325 PE=4 SV=1	1	1	0.0104	64470.5	10.01
$36-28	tr|A0A1D4R8E7|A0A1D4R8E7_STAAU Protein map OS=Staphylococcus aureus OX=1280 GN=map_1 PE=4 SV=1	1	1	0.1765	3986.68	9.82
$36-29	tr|Q9Z4P5|Q9Z4P5_STAAU MapN protein OS=Staphylococcus aureus OX=1280 GN=mapN PE=4 SV=1	1	1	0.0087	76859.4	9.98
$36-30	tr|A0A482R062|A0A482R062_STAAU MAP domain-containing protein OS=Staphylococcus aureus OX=1280 GN=ER627_11295 PE=4 SV=1	1	1	0.0087	76831.4	9.97
	R20190500775_1,5784	K.IDIDVK.T ! K.IDIDVK.Q	702.403	0.0003	2	1	26.71	0	0.217	0|0	sp|Q5HEI2|OMP7_STAAC/sp|A6QIG2|OMP7_STAAE/tr|A0A1D4QG07|A0A1D4QG07_STAAU/tr|A0A133PVG4|A0A133PVG4_STAAU/tr|Q9Z4J2|Q9Z4J2_STAAU/tr|A0A455JUB6|A0A455JUB6_STAAU/tr|Q9S2Z4|Q9S2Z4_STAAU/tr|O07318|O07318_STAAU/tr|A0A2C9TU38|A0A2C9TU38_STAAU/tr|Q2FWW1|Q2FWW1_STAA8/tr|A0A0H3K3U7|A0A0H3K3U7_STAAW/tr|A0A0E1AI32|A0A0E1AI32_STAAU/tr|T1YBJ7|T1YBJ7_STAAU ! sp|Q5HEI2|OMP7_STAAC/sp|A6QIG2|OMP7_STAAE/sp|P69775|MA…		4.21	0		0	2	MASCOT		T
$37-1	tr|A0A033U725|A0A033U725_STAAU Uncharacterized protein OS=Staphylococcus aureus C0673 OX=1413510 GN=V070_02867 PE=4 SV=1	1	1	0.0101	67093.8	6.16
	R20190500775_1,8460	K.LGWFIK.Q	763.45	0.01397	2	1	22.33	0	0.381	0|0	tr|A0A033U725|A0A033U725_STAAU		8.75	0		0	2	MASCOT		T
$38-1	tr|A0A033UGZ1|A0A033UGZ1_STAAU Uncharacterized protein OS=Staphylococcus aureus C0673 OX=1413510 GN=V070_02282 PE=4 SV=1	1	1	0.0512	25023.1	5.74
	R20190500775_1,4433	K.DLVKRM*ADSYR.T	1369.69	-0.02191	3	1	21.95	0	0.805	0|0	tr|A0A033UGZ1|A0A033UGZ1_STAAU		8.59	2	15.994919 Oxidation (M)	0	2	MASCOT		T
$39-1	tr|A0A033UPJ7|A0A033UPJ7_STAAU Uncharacterized protein OS=Staphylococcus aureus C0673 OX=1413510 GN=V070_01830 PE=4 SV=1	1	1	0.0133	41563.8	4.39
	R20190500775_1,882	K.KSEQK.S	619.341	-0.00358	2	1	20.35	0	5.89	0|0	tr|A0A033UPJ7|A0A033UPJ7_STAAU		8.59	1		0	2	MASCOT		T
$40-1	tr|A0A033UPL5|A0A033UPL5_STAAU 2-isopropylmalate synthase OS=Staphylococcus aureus C0673 OX=1413510 GN=leuA PE=3 SV=1	1	1	0.0137	56384.5	5.21
	R20190500775_1,7474	K.TLIETIK.S	817.503	-0.0014	2	1	32.21	0	0.0295	0|0	tr|A0A033UPL5|A0A033UPL5_STAAU		5.66	0		0	2	MASCOT		T
$41-1	tr|A0A033UQK4|A0A033UQK4_STAAU Serine--tRNA ligase OS=Staphylococcus aureus C0673 OX=1413510 GN=serS PE=3 SV=1	1	1	0.0164	49086	5.28
$41-2	tr|A0A131I5A0|A0A131I5A0_STAAU Serine--tRNA ligase OS=Staphylococcus aureus OX=1280 GN=serS PE=3 SV=1	1	1	0.0164	48612.5	5.02
$41-3	tr|A0A0E1VPD7|A0A0E1VPD7_STAA3 Serine--tRNA ligase OS=Staphylococcus aureus subsp. aureus USA300_TCH959 OX=450394 GN=serS PE=3 SV=1	1	1	0.0164	48639.5	5.02
$41-4	tr|A0A0E1ACB8|A0A0E1ACB8_STAAU Serine--tRNA ligase OS=Staphylococcus aureus subsp. aureus Z172 OX=1406863 GN=serS PE=3 SV=1	1	1	0.0164	48612.5	5.02
$41-5	tr|A0A0D1HGB7|A0A0D1HGB7_STAAU Serine--tRNA ligase OS=Staphylococcus aureus subsp. aureus OX=46170 GN=serS PE=3 SV=1	1	1	0.0164	48638.5	5.1
$41-6	tr|Q200H1|Q200H1_STAAU SerS (Fragment) OS=Staphylococcus aureus OX=1280 GN=serS PE=4 SV=1	1	1	0.0464	17327.4	4.76
$41-7	tr|A0A3A5LGN1|A0A3A5LGN1_STAAU Serine--tRNA ligase OS=Staphylococcus aureus OX=1280 GN=serS PE=3 SV=1	1	1	0.0164	48639.5	5.02
$41-8	tr|X5DWM7|X5DWM7_STAAU Serine--tRNA ligase OS=Staphylococcus aureus OX=1280 GN=serS PE=3 SV=1	1	1	0.0164	48639.5	5.02
$41-9	tr|T1Y5F7|T1Y5F7_STAAU Serine--tRNA ligase OS=Staphylococcus aureus subsp. aureus CN1 OX=1193576 GN=serS PE=3 SV=1	1	1	0.0164	48639.5	5.02
$41-10	tr|A0A1Q8DFK8|A0A1Q8DFK8_STAAU Serine--tRNA ligase OS=Staphylococcus aureus OX=1280 GN=serS PE=3 SV=1	1	1	0.0164	48821.6	4.87
$41-11	sp|Q6GKT6|SYS_STAAR Serine--tRNA ligase OS=Staphylococcus aureus (strain MRSA252) OX=282458 GN=serS PE=3 SV=1	1	1	0.0164	48612.5	5.02
$41-12	sp|A6QD48|SYS_STAAE Serine--tRNA ligase OS=Staphylococcus aureus (strain Newman) OX=426430 GN=serS PE=3 SV=1	1	1	0.0164	48639.5	5.02
$41-13	tr|A0A0E0VLM6|A0A0E0VLM6_STAA5 Serine--tRNA ligase OS=Staphylococcus aureus subsp. aureus 71193 OX=1155084 GN=serS PE=3 SV=1	1	1	0.0164	48639.5	5.02
$41-14	tr|A0A0E1XKW2|A0A0E1XKW2_STAAU Serine--tRNA ligase OS=Staphylococcus aureus subsp. aureus MN8 OX=548470 GN=serS PE=3 SV=1	1	1	0.0164	48612.5	5.02
$41-15	sp|Q8NYY2|SYS_STAAW Serine--tRNA ligase OS=Staphylococcus aureus (strain MW2) OX=196620 GN=serS PE=3 SV=1	1	1	0.0164	48623.5	5.06
$41-16	sp|Q5HJY7|SYS_STAAC Serine--tRNA ligase OS=Staphylococcus aureus (strain COL) OX=93062 GN=serS PE=3 SV=1	1	1	0.0164	48639.5	5.02
$41-17	sp|Q2YUR2|SYS_STAAB Serine--tRNA ligase OS=Staphylococcus aureus (strain bovine RF122 / ET3-1) OX=273036 GN=serS PE=3 SV=1	1	1	0.0164	48739.7	4.98
$41-18	sp|P95689|SYS_STAA8 Serine--tRNA ligase OS=Staphylococcus aureus (strain NCTC 8325) OX=93061 GN=serS PE=3 SV=1	1	1	0.0164	48639.5	5.02
$41-19	tr|A0A0U1MWF8|A0A0U1MWF8_STAAU Serine--tRNA ligase OS=Staphylococcus aureus OX=1280 GN=serS PE=3 SV=1	1	1	0.0164	48669.5	5.02
$41-20	tr|A0A380DC42|A0A380DC42_STAAU Serine--tRNA ligase OS=Staphylococcus aureus OX=1280 GN=serS PE=3 SV=1	1	1	0.0164	48355.2	5.6
$41-21	tr|A0A447ZIV5|A0A447ZIV5_STAAU Serine--tRNA ligase OS=Staphylococcus aureus OX=1280 GN=serS PE=3 SV=1	1	1	0.0164	48586.4	4.98
$41-22	tr|A0A077VQS8|A0A077VQS8_STAAU Serine--tRNA ligase OS=Staphylococcus aureus OX=1280 GN=serS PE=3 SV=1	1	1	0.0164	48652.5	5.06
$41-23	tr|A0A380DJN3|A0A380DJN3_STAAU Serine--tRNA ligase OS=Staphylococcus aureus OX=1280 GN=serS PE=3 SV=1	1	1	0.0172	46485.3	5.08
$41-24	tr|A0A2S6DJA9|A0A2S6DJA9_STAAU Serine--tRNA ligase (Fragment) OS=Staphylococcus aureus OX=1280 GN=CSC87_14545 PE=4 SV=1	1	1	0.0272	29269.8	4.94
$41-25	tr|A0A0U1MFX6|A0A0U1MFX6_STAAU Serine--tRNA ligase OS=Staphylococcus aureus OX=1280 GN=serS PE=3 SV=1	1	1	0.0164	48737.6	4.98
$41-26	tr|A0A447Z709|A0A447Z709_STAAU Serine--tRNA ligase OS=Staphylococcus aureus OX=1280 GN=serS PE=3 SV=1	1	1	0.0164	48452.2	5.12
$41-27	tr|A0A454V247|A0A454V247_STAAU Serine--tRNA ligase OS=Staphylococcus aureus OX=1280 GN=serS PE=3 SV=1	1	1	0.0164	48624.5	5.02
$41-28	sp|A6TXF9|SYS_STAA2 Serine--tRNA ligase OS=Staphylococcus aureus (strain JH1) OX=359787 GN=serS PE=3 SV=1	1	1	0.0164	48639.5	5.02
$41-29	sp|A7WWP0|SYS_STAA1 Serine--tRNA ligase OS=Staphylococcus aureus (strain Mu3 / ATCC 700698) OX=418127 GN=serS PE=3 SV=1	1	1	0.0164	48639.5	5.02
$41-30	sp|A5INQ0|SYS_STAA9 Serine--tRNA ligase OS=Staphylococcus aureus (strain JH9) OX=359786 GN=serS PE=3 SV=1	1	1	0.0164	48639.5	5.02
$41-31	sp|Q2FKP7|SYS_STAA3 Serine--tRNA ligase OS=Staphylococcus aureus (strain USA300) OX=367830 GN=serS PE=3 SV=1	1	1	0.0164	48639.5	5.02
$41-32	sp|P99178|SYS_STAAN Serine--tRNA ligase OS=Staphylococcus aureus (strain N315) OX=158879 GN=serS PE=1 SV=1	1	1	0.0164	48639.5	5.02
$41-33	sp|P61083|SYS_STAAM Serine--tRNA ligase OS=Staphylococcus aureus (strain Mu50 / ATCC 700699) OX=158878 GN=serS PE=3 SV=1	1	1	0.0164	48639.5	5.02
$41-34	sp|A8YYT2|SYS_STAAT Serine--tRNA ligase OS=Staphylococcus aureus (strain USA300 / TCH1516) OX=451516 GN=serS PE=3 SV=1	1	1	0.0164	48639.5	5.02
$41-35	sp|Q6GD81|SYS_STAAS Serine--tRNA ligase OS=Staphylococcus aureus (strain MSSA476) OX=282459 GN=serS PE=3 SV=1	1	1	0.0164	48613.5	5.06
	R20190500775_1,9360	K.FEEDLFK.V	927.446	-0.00197	2	1	27.47	0	0.0484	0|0	sp|P61083|SYS_STAAM/sp|P99178|SYS_STAAN/sp|Q6GD81|SYS_STAAS/sp|A8YYT2|SYS_STAAT/sp|A7WWP0|SYS_STAA1/sp|A6TXF9|SYS_STAA2/sp|Q2FKP7|SYS_STAA3/sp|A5INQ0|SYS_STAA9/sp|Q5HJY7|SYS_STAAC/sp|Q8NYY2|SYS_STAAW/sp|P95689|SYS_STAA8/sp|Q2YUR2|SYS_STAAB/sp|A6QD48|SYS_STAAE/sp|Q6GKT6|SYS_STAAR/tr|A0A0E1XKW2|A0A0E1XKW2_STAAU/tr|A0A0E0VLM6|A0A0E0VLM6_STAA5/tr|A0A0U1MWF8|A0A0U1MWF8_STAAU/tr|A0A0U1MFX6|A0A0U1MFX6_S…		4.14	0		0	2	MASCOT		T
$42-1	tr|A0A033URY7|A0A033URY7_STAAU Uncharacterized protein OS=Staphylococcus aureus C0673 OX=1413510 GN=V070_01898 PE=4 SV=1	1	1	0.0068	118334	6.08
	R20190500775_1,8882	K.SSKLLDK.G	790.467	0.00805	2	1	22.66	0	0.263	0|0	tr|A0A033URY7|A0A033URY7_STAAU		8.31	1		0	2	MASCOT		T
$43-1	tr|A0A033UWW8|A0A033UWW8_STAAU Uncharacterized protein OS=Staphylococcus aureus C0673 OX=1413510 GN=V070_01475 PE=4 SV=1	1	1	0.1714	3906.81	11.12
	R20190500775_1,8796	M.ILLIGK.I	656.471	-0.00156	2	1	36.01	0	0.000539	0|0	tr|A0A033UWW8|A0A033UWW8_STAAU		8.75	0		0	2	MASCOT		T
$44-1	tr|A0A033UX05|A0A033UX05_STAAU Uncharacterized protein OS=Staphylococcus aureus C0673 OX=1413510 GN=V070_01430 PE=4 SV=1	1	1	0.0115	58592.3	5.97
	R20190500775_1,4878	K.TDIYGR.T	724.362	-0.00194	2	1	38.76	0	0.00458	0|0	tr|A0A033UX05|A0A033UX05_STAAU		5.5	0		0	2	MASCOT		T
$45-1	tr|A0A033UY21|A0A033UY21_STAAU Uncharacterized protein OS=Staphylococcus aureus C0673 OX=1413510 GN=V070_01367 PE=4 SV=1	1	1	0.025	22346.1	4.99
$45-2	tr|A0A2X2KR75|A0A2X2KR75_STAAU Proline dipeptidase OS=Staphylococcus aureus OX=1280 GN=pepQ PE=3 SV=1	1	1	0.0134	38781.4	4.77
$45-3	tr|A0A077V195|A0A077V195_STAAU Thiamine-phosphate synthase OS=Staphylococcus aureus OX=1280 GN=thiE PE=3 SV=1	1	1	0.0235	23404	4.55
	R20190500775_1,5625	K.M*ELAK.E ! R.M*ELAK.V ! -.M*ELAK.A	607.312	-0.00865	1	1	26.64	0	0.373	0|0	tr|A0A077V195|A0A077V195_STAAU ! tr|A0A2X2KR75|A0A2X2KR75_STAAU ! tr|A0A033UY21|A0A033UY21_STAAU		5.75	0	15.994919 Oxidation (M)	0	2	MASCOT		T
$46-1	tr|A0A033UYI2|A0A033UYI2_STAAU 50S ribosomal protein L18 OS=Staphylococcus aureus C0673 OX=1413510 GN=rplR PE=3 SV=1	1	1	0.0583	13204	9.88
$46-2	tr|A0A380DDA3|A0A380DDA3_STAAU 50S ribosomal protein L18 OS=Staphylococcus aureus OX=1280 GN=rplR PE=3 SV=1	1	1	0.0588	13173	9.99
$46-3	tr|A0A447Z8Z2|A0A447Z8Z2_STAAU 50S ribosomal protein L18 OS=Staphylococcus aureus OX=1280 GN=rplR PE=3 SV=1	1	1	0.0588	13200	9.99
$46-4	tr|A0A380ES13|A0A380ES13_STAAU 50S ribosomal protein L18 OS=Staphylococcus aureus OX=1280 GN=rplR PE=3 SV=1	1	1	0.0593	12879.7	10.4
$46-5	tr|A0A2S6DJK9|A0A2S6DJK9_STAAU 50S ribosomal protein L18 OS=Staphylococcus aureus OX=1280 GN=rplR PE=3 SV=1	1	1	0.0583	13205	10.16
$46-6	tr|A0A2S6D8B0|A0A2S6D8B0_STAAU 50S ribosomal protein L18 OS=Staphylococcus aureus OX=1280 GN=rplR PE=3 SV=1	1	1	0.0583	13282.1	9.95
	R20190500775_1,3717	K.ALADAAR.E	687.378	-0.00154	2	1	36.61	0	0.0102	0|0	tr|A0A2S6D8B0|A0A2S6D8B0_STAAU/tr|A0A447Z8Z2|A0A447Z8Z2_STAAU/tr|A0A380DDA3|A0A380DDA3_STAAU/tr|A0A2S6DJK9|A0A2S6DJK9_STAAU/tr|A0A380ES13|A0A380ES13_STAAU/tr|A0A033UYI2|A0A033UYI2_STAAU		5.88	0		0	2	MASCOT		T
$47-1	tr|A0A033UYN1|A0A033UYN1_STAAU Uncharacterized protein OS=Staphylococcus aureus C0673 OX=1413510 GN=V070_01197 PE=4 SV=1	1	1	0.0197	32665.9	5.2
	R20190500775_1,4216	K.LSKNAK.V	660.404	0.01134	2	1	36.99	0	0.0127	0|0	tr|A0A033UYN1|A0A033UYN1_STAAU		10	1		0	2	MASCOT		T
$48-1	tr|A0A033UZT9|A0A033UZT9_STAAU Uncharacterized protein OS=Staphylococcus aureus C0673 OX=1413510 GN=V070_00755 PE=4 SV=1	1	1	0.0227	34525.3	4.87
	R20190500775_1,6094	-.M*EEILNK.I	892.444	-0.00907	2	1	25.47	0	0.16	0|0	tr|A0A033UZT9|A0A033UZT9_STAAU		4.53	0	15.994919 Oxidation (M)	0	2	MASCOT		T
$49-1	tr|A0A033V005|A0A033V005_STAAU Uncharacterized protein OS=Staphylococcus aureus C0673 OX=1413510 GN=V070_00936 PE=4 SV=1	1	1	0.0392	18339.5	5.69
	R20190500775_1,8091	K.LSNKLR.S	730.457	0.00966	2	1	36.21	0	0.0234	0|0	tr|A0A033V005|A0A033V005_STAAU		11	1		0	2	MASCOT		T
$50-1	tr|A0A033V2N1|A0A033V2N1_STAAU Glyceraldehyde-3-phosphate dehydrogenase OS=Staphylococcus aureus C0673 OX=1413510 GN=V070_00738 PE=3 SV=1	1	1	0.0203	37286.2	5.6
$50-2	tr|A0A3S4L8Q7|A0A3S4L8Q7_STAAU Glyceraldehyde-3-phosphate dehydrogenase OS=Staphylococcus aureus OX=1280 GN=gapB PE=3 SV=1	1	1	0.0207	36877.4	5.33
	R20190500775_1,2434	K.MHGM*ALR.V ! K.M*HGMALR.V	831.396	0.00125	2	1	21.61	0	0.452	0|0	tr|A0A3S4L8Q7|A0A3S4L8Q7_STAAU/tr|A0A033V2N1|A0A033V2N1_STAAU ! tr|A0A3S4L8Q7|A0A3S4L8Q7_STAAU/tr|A0A033V2N1|A0A033V2N1_STAAU		9.52	0	15.994919 Oxidation (M)	0	2	MASCOT		T
$51-1	tr|A0A033V2U1|A0A033V2U1_STAAU Uncharacterized protein OS=Staphylococcus aureus C0673 OX=1413510 GN=V070_00632 PE=4 SV=1	1	1	0.0359	19968.8	10.03
	R20190500775_1,7185	R.NLIIAR.E	699.451	-0.00075	2	1	48.91	0	0.000195	0|0	tr|A0A033V2U1|A0A033V2U1_STAAU		9.75	0		0	2	MASCOT		T
$52-1	tr|A0A033V311|A0A033V311_STAAU Valine--tRNA ligase OS=Staphylococcus aureus C0673 OX=1413510 GN=valS PE=3 SV=1	1	1	0.008	101797	5
	R20190500775_1,4826	R.LEQELQK.W	887.483	-0.00084	2	1	38.18	0	0.0103	0|0	tr|A0A033V311|A0A033V311_STAAU		4.53	0		0	2	MASCOT		T
$53-1	tr|A0A077UDF1|A0A077UDF1_STAAU Uncharacterized protein OS=Staphylococcus aureus OX=1280 GN=ERS140147_00060 PE=4 SV=1	1	1	0.0485	12098.4	4.7
	R20190500775_1,7524	K.EIFLR.E	677.398	-0.0009	2	1	20.99	0	0.316	0|0	tr|A0A077UDF1|A0A077UDF1_STAAU		6.1	0		0	2	MASCOT		T
$54-1	tr|A0A077UG18|A0A077UG18_STAAU Extracellular matrix binding protein OS=Staphylococcus aureus OX=1280 GN=ebh_2 PE=4 SV=1	1	1	0.0016	336874	5.15
$54-2	sp|Q8NXZ6|MFD_STAAW Transcription-repair-coupling factor OS=Staphylococcus aureus (strain MW2) OX=196620 GN=mfd PE=3 SV=1	1	1	0.0043	134217	5.14
$54-3	sp|Q6GBY5|MFD_STAAS Transcription-repair-coupling factor OS=Staphylococcus aureus (strain MSSA476) OX=282459 GN=mfd PE=3 SV=1	1	1	0.0043	134217	5.14
	R20190500775_1,6142	K.IDSIR.D ! K.LDSIR.N	603.346	-0.00057	2	1	22.08	0	0.859	0|0	sp|Q6GBY5|MFD_STAAS/sp|Q8NXZ6|MFD_STAAW ! tr|A0A077UG18|A0A077UG18_STAAU		5.84	0		0	2	MASCOT		T
$55-1	tr|A0A077UHL7|A0A077UHL7_STAAU Phage protein OS=Staphylococcus aureus OX=1280 GN=ERS140147_00067 PE=4 SV=1	1	1	0.0857	11910	4.43
	R20190500775_1,4502	K.KFLGIDDDK.D	1050.55	-0.01213	2	1	20.73	0	0.63	0|0	tr|A0A077UHL7|A0A077UHL7_STAAU		4.43	1		0	2	MASCOT		T
$56-1	tr|A0A077UL51|A0A077UL51_STAAU DNA polymerase III polC-type OS=Staphylococcus aureus OX=1280 GN=polC_2 PE=4 SV=1	1	1	0.0328	20878.6	6.1
	R20190500775_1,5217	R.TVDSFR.Y	724.362	-0.00072	2	1	21.52	0	0.233	0|0	tr|A0A077UL51|A0A077UL51_STAAU		5.5	0		0	2	MASCOT		T
$57-1	tr|A0A077ULD5|A0A077ULD5_STAAU Late competence protein ComGF, access of DNA to ComEA OS=Staphylococcus aureus OX=1280 GN=comGF PE=4 SV=1	1	1	0.053	17245.4	9.43
$57-2	tr|A0A0U1N1I5|A0A0U1N1I5_STAAU Late competence protein ComGF, access of DNA to ComEA OS=Staphylococcus aureus OX=1280 GN=comGF PE=4 SV=1	1	1	0.053	17461.6	9.57
	R20190500775_1,10788	-.MKILQNLK.N	987.602	0.00809	2	1	22.28	0	0.294	0|0	tr|A0A0U1N1I5|A0A0U1N1I5_STAAU/tr|A0A077ULD5|A0A077ULD5_STAAU		10	1		0	2	MASCOT		T
$58-1	tr|A0A077ULL5|A0A077ULL5_STAAU LPXTG surface protein OS=Staphylococcus aureus OX=1280 GN=sdrD PE=4 SV=1	1	1	0.0037	174800	4.15
	R20190500775_1,5071	K.ALSLEK.G	660.393	-0.00085	2	1	25.71	0	0.171	0|0	tr|A0A077ULL5|A0A077ULL5_STAAU		6.05	0		0	2	MASCOT		T
$59-1	tr|A0A077UM71|A0A077UM71_STAAU LPXTG-motif cell wall anchor domain-containing protein OS=Staphylococcus aureus OX=1280 GN=ebh_3 PE=4 SV=1	1	1	0.0051	238181	5.09
$59-2	tr|A0A0U1MN71|A0A0U1MN71_STAAU LPXTG-motif cell wall anchor domain protein OS=Staphylococcus aureus OX=1280 GN=BN1321_260390 PE=4 SV=1	1	1	0.005	238341	5.13
	R20190500775_1,6733	K.QEAIDRVNTLK.N	1286.71	0.0091	2	1	35.18	0	0.0154	0|0	tr|A0A0U1MN71|A0A0U1MN71_STAAU/tr|A0A077UM71|A0A077UM71_STAAU		6.07	1		0	2	MASCOT		T
$60-1	tr|A0A077VIK7|A0A077VIK7_STAAU Uroporphyrinogen-III methyltransferase OS=Staphylococcus aureus OX=1280 GN=nasF PE=3 SV=1	1	1	0.0185	35924.6	6.51
$60-2	tr|A0A2S6D8U3|A0A2S6D8U3_STAAU Uroporphyrinogen-III C-methyltransferase (Fragment) OS=Staphylococcus aureus OX=1280 GN=cobA PE=3 SV=1	1	1	0.0208	32075.2	6.22
$60-3	tr|A0A0H3JU17|A0A0H3JU17_STAAM Uroporphyrin-III C-methyl transferase OS=Staphylococcus aureus (strain Mu50 / ATCC 700699) OX=158878 GN=nasF PE=3 SV=1	1	1	0.0185	36008.4	5.56
$60-4	tr|A0A0E1VQ47|A0A0E1VQ47_STAA3 Uroporphyrinogen-III C-methyltransferase OS=Staphylococcus aureus subsp. aureus USA300_TCH959 OX=450394 GN=cobA PE=3 SV=1	1	1	0.0185	36276.8	5.62
$60-5	tr|A0A0H3JRK3|A0A0H3JRK3_STAAN Uroporphyrin-III C-methyl transferase OS=Staphylococcus aureus (strain N315) OX=158879 GN=nasF PE=3 SV=1	1	1	0.0185	36008.4	5.56
$60-6	tr|T1YB51|T1YB51_STAAU Uroporphyrin-III C-methyltransferase OS=Staphylococcus aureus subsp. aureus CN1 OX=1193576 GN=SAKOR_02376 PE=3 SV=1	1	1	0.0185	36284.8	5.82
$60-7	tr|A0A0H3KAA0|A0A0H3KAA0_STAAE Uroporphyrin-III C-methyl transferase OS=Staphylococcus aureus (strain Newman) OX=426430 GN=cysG PE=3 SV=1	1	1	0.0185	36334.8	5.51
$60-8	tr|A0A3S4LF92|A0A3S4LF92_STAAU Uroporphyrinogen-III methyltransferase OS=Staphylococcus aureus OX=1280 GN=nasF PE=3 SV=1	1	1	0.0185	36228.7	5.62
$60-9	tr|A0A2X3YEZ0|A0A2X3YEZ0_STAAU Uroporphyrinogen-III C-methyltransferase OS=Staphylococcus aureus OX=1280 GN=cobA PE=3 SV=1	1	1	0.0185	36346.8	5.51
$60-10	tr|A0A380DSR9|A0A380DSR9_STAAU Uroporphyrinogen-III methyltransferase OS=Staphylococcus aureus OX=1280 GN=nasF PE=3 SV=1	1	1	0.0185	36260.7	5.62
$60-11	tr|A0A0U1MTH0|A0A0U1MTH0_STAAU Uroporphyrinogen-III C-methyltransferase OS=Staphylococcus aureus OX=1280 GN=cobA PE=3 SV=1	1	1	0.0185	36044.5	5.75
$60-12	tr|A0A380EP57|A0A380EP57_STAAU Uroporphyrinogen-III methyltransferase OS=Staphylococcus aureus OX=1280 GN=nasF_2 PE=3 SV=1	1	1	0.0308	21688.6	6.44
$60-13	tr|A0A167JQY1|A0A167JQY1_STAAU Uroporphyrinogen-III methyltransferase OS=Staphylococcus aureus OX=1280 GN=nasF PE=3 SV=1	1	1	0.0185	36030.4	5.37
$60-14	tr|A0A380DYT6|A0A380DYT6_STAAU Uroporphyrinogen-III methyltransferase OS=Staphylococcus aureus OX=1280 GN=nasF_3 PE=4 SV=1	1	1	0.0811	8432.66	8.89
$60-15	tr|A0A2S6D1N3|A0A2S6D1N3_STAAU Uroporphyrinogen-III C-methyltransferase OS=Staphylococcus aureus OX=1280 GN=cobA PE=3 SV=1	1	1	0.0185	36176.6	5.33
$60-16	tr|A0A0H2WXL2|A0A0H2WXL2_STAAC Uroporphyrinogen III methylase SirB, putative OS=Staphylococcus aureus (strain COL) OX=93062 GN=SACOL2396 PE=3 SV=1	1	1	0.0185	36334.8	5.51
$60-17	tr|Q2FVM0|Q2FVM0_STAA8 Uroporphyrin-III C-methyltransferase, putative OS=Staphylococcus aureus (strain NCTC 8325) OX=93061 GN=SAOUHSC_02682 PE=3 SV=1	1	1	0.0185	36346.8	5.51
$60-18	tr|A0A2S6DBX8|A0A2S6DBX8_STAAU Uroporphyrinogen-III C-methyltransferase OS=Staphylococcus aureus OX=1280 GN=cobA PE=3 SV=1	1	1	0.0185	36015.4	5.44
$60-19	tr|A0A0E1AL85|A0A0E1AL85_STAAU Uroporphyrinogen-III methyltransferase OS=Staphylococcus aureus subsp. aureus Z172 OX=1406863 GN=SAZ172_2502 PE=3 SV=1	1	1	0.0185	36364.8	5.51
$60-20	tr|A0A0H3K4D8|A0A0H3K4D8_STAAW Uroporphyrin-III C-methyl transferase OS=Staphylococcus aureus (strain MW2) OX=196620 GN=nasF PE=3 SV=1	1	1	0.0185	36170.6	5.74
$60-21	tr|A0A113JCT3|A0A113JCT3_STAAU Uroporphyrinogen-III C-methyltransferase OS=Staphylococcus aureus OX=1280 GN=cobA PE=3 SV=1	1	1	0.0185	36364.8	5.51
$60-22	tr|A0A0D1JLH6|A0A0D1JLH6_STAAU Uroporphyrin-III methyltransferase OS=Staphylococcus aureus subsp. aureus OX=46170 GN=QU38_07725 PE=3 SV=1	1	1	0.0185	36266.7	5.43
$60-23	tr|A0A0E7VD74|A0A0E7VD74_STAAU Uroporphyrin-III methyltransferase OS=Staphylococcus aureus OX=1280 GN=nasF PE=3 SV=1	1	1	0.0185	36334.8	5.51
$60-24	tr|A0A3A5LVF3|A0A3A5LVF3_STAAU Tetrapyrrole (Corrin/porphyrin) methylase family protein OS=Staphylococcus aureus OX=1280 GN=nasF PE=3 SV=1	1	1	0.0185	36008.4	5.56
$60-25	tr|A0A0U1MQQ3|A0A0U1MQQ3_STAAU Uroporphyrinogen-III methyltransferase OS=Staphylococcus aureus OX=1280 GN=nasF PE=3 SV=1	1	1	0.0185	36177.7	5.94
$60-26	tr|A0A0H2XH60|A0A0H2XH60_STAA3 Uroporphyrin-III C-methyl transferase OS=Staphylococcus aureus (strain USA300) OX=367830 GN=SAUSA300_2344 PE=3 SV=1	1	1	0.0185	36334.8	5.51
$60-27	tr|A0A1D4J897|A0A1D4J897_STAAU Uroporphyrinogen-III methyltransferase OS=Staphylococcus aureus OX=1280 GN=nasF PE=3 SV=1	1	1	0.0185	36215.6	5.74
$60-28	tr|A0A2X2LUP2|A0A2X2LUP2_STAAU Uroporphyrinogen-III methyltransferase OS=Staphylococcus aureus OX=1280 GN=nasF_1 PE=4 SV=1	1	1	0.0561	12267.1	9.62
$60-29	tr|A0A0E0VSM3|A0A0E0VSM3_STAA5 Uroporphyrin-III C-methyltransferase OS=Staphylococcus aureus subsp. aureus 71193 OX=1155084 GN=ST398NM01_2451 PE=3 SV=1	1	1	0.0185	36015.4	5.44
$60-30	tr|A0A0E1XBI4|A0A0E1XBI4_STAAU Uroporphyrinogen-III C-methyltransferase OS=Staphylococcus aureus subsp. aureus MN8 OX=548470 GN=cobA PE=3 SV=1	1	1	0.0185	36030.4	5.37
	R20190500775_1,6284	K.AERLIR.E ! K.AERLIR.S ! K.AERLLR.E	757.468	0.00998	2	1	20.06	0	0.485	0|0	tr|A0A0E1XBI4|A0A0E1XBI4_STAAU/tr|A0A0E0VSM3|A0A0E0VSM3_STAA5/tr|A0A0H2XH60|A0A0H2XH60_STAA3/tr|A0A0U1MQQ3|A0A0U1MQQ3_STAAU/tr|A0A2X2LUP2|A0A2X2LUP2_STAAU/tr|A0A1D4J897|A0A1D4J897_STAAU/tr|A0A167JQY1|A0A167JQY1_STAAU/tr|A0A380EP57|A0A380EP57_STAAU/tr|A0A2S6D1N3|A0A2S6D1N3_STAAU/tr|A0A380DYT6|A0A380DYT6_STAAU/tr|A0A2X3YEZ0|A0A2X3YEZ0_STAAU/tr|A0A3S4LF92|A0A3S4LF92_STAAU/tr|A0A0U1MTH0|A0A0U1MTH0_ST…		9.64	1		0	2	MASCOT		T
$61-1	tr|A0A077VJV4|A0A077VJV4_STAAU Putative competence-damage inducible protein OS=Staphylococcus aureus OX=1280 GN=yfaY PE=3 SV=1	1	1	0.0183	43037.7	5.16
	R20190500775_1,5472	R.LESTVRR.A	860.495	0.00976	2	1	24.89	0	0.248	0|0	tr|A0A077VJV4|A0A077VJV4_STAAU		9.6	1		0	2	MASCOT		T
$62-1	tr|A0A077VLX9|A0A077VLX9_STAAU Putative chorismate binding enzyme OS=Staphylococcus aureus OX=1280 GN=entC PE=4 SV=1	1	1	0.0221	52541.8	5.13
$62-2	tr|A0A0U1MY27|A0A0U1MY27_STAAU Putative chorismate binding enzyme OS=Staphylococcus aureus OX=1280 GN=entC PE=4 SV=1	1	1	0.0221	52463.6	5.1
	R20190500775_1,12463	K.AIQLFKNNFK.N	1222.69	0.00296	2	1	22.62	0	0.253	0|0	tr|A0A077VLX9|A0A077VLX9_STAAU/tr|A0A0U1MY27|A0A0U1MY27_STAAU		10	1		0	2	MASCOT		T
$63-1	tr|A0A0C5BH47|A0A0C5BH47_STAAU Replication initiator protein OS=Staphylococcus aureus OX=1280 GN=repA PE=4 SV=1	1	1	0.0188	37760.5	6.06
	R20190500775_1,2933	R.NVETTR.L	719.368	0.00071	2	1	30.17	0	0.119	0|0	tr|A0A0C5BH47|A0A0C5BH47_STAAU		6	0		0	2	MASCOT		T
$64-1	tr|A0A0D1FT14|A0A0D1FT14_STAAU Dihydrolipoyl dehydrogenase OS=Staphylococcus aureus subsp. aureus OX=46170 GN=QU38_09340 PE=3 SV=1	1	1	0.0148	51067	5.3
$64-2	tr|A0A0H2WWG1|A0A0H2WWG1_STAAC Dihydrolipoyl dehydrogenase OS=Staphylococcus aureus (strain COL) OX=93062 GN=lpdA PE=3 SV=1	1	1	0.0148	51111	5.3
$64-3	tr|A0A3M9GZU8|A0A3M9GZU8_STAAU Dihydrolipoyl dehydrogenase OS=Staphylococcus aureus OX=1280 GN=lpdA PE=3 SV=1	1	1	0.0148	51081	5.3
$64-4	tr|A0A0D6H3I9|A0A0D6H3I9_STAAU Dihydrolipoyl dehydrogenase OS=Staphylococcus aureus OX=1280 GN=lpdA PE=3 SV=1	1	1	0.0148	51111	5.3
$64-5	tr|A0A3S4M2M5|A0A3S4M2M5_STAAU Dihydrolipoyl dehydrogenase OS=Staphylococcus aureus OX=1280 GN=NCTC7988_01531 PE=3 SV=1	1	1	0.0148	51025.9	5.3
$64-6	tr|A0A0U1MLM9|A0A0U1MLM9_STAAU Dihydrolipoyl dehydrogenase OS=Staphylococcus aureus OX=1280 GN=lpdV PE=3 SV=1	1	1	0.0148	51080.1	5.3
$64-7	tr|A0A0Z0S4I6|A0A0Z0S4I6_STAAU Dihydrolipoyl dehydrogenase OS=Staphylococcus aureus OX=1280 GN=ERS072840_00904 PE=3 SV=1	1	1	0.0148	51066	5.43
$64-8	tr|A0A380EJJ9|A0A380EJJ9_STAAU Dihydrolipoyl dehydrogenase OS=Staphylococcus aureus OX=1280 GN=lpd3 PE=3 SV=1	1	1	0.0148	51098	5.3
$64-9	tr|A0A1D4N343|A0A1D4N343_STAAU Dihydrolipoyl dehydrogenase OS=Staphylococcus aureus OX=1280 GN=SAMEA1708674_01964 PE=3 SV=1	1	1	0.0148	51115	5.3
$64-10	tr|A0A0H3K8R2|A0A0H3K8R2_STAAE Dihydrolipoyl dehydrogenase OS=Staphylococcus aureus (strain Newman) OX=426430 GN=lpdA PE=3 SV=1	1	1	0.0148	51111	5.3
$64-11	tr|A0A0E1ALB3|A0A0E1ALB3_STAAU Dihydrolipoyl dehydrogenase OS=Staphylococcus aureus subsp. aureus Z172 OX=1406863 GN=bfmBC PE=3 SV=1	1	1	0.0148	51111	5.3
$64-12	tr|A0A0H3JRK6|A0A0H3JRK6_STAAM Dihydrolipoyl dehydrogenase OS=Staphylococcus aureus (strain Mu50 / ATCC 700699) OX=158878 GN=SAV1518 PE=3 SV=1	1	1	0.0148	51081	5.3
$64-13	tr|A0A0H3K3A5|A0A0H3K3A5_STAAW Dihydrolipoyl dehydrogenase OS=Staphylococcus aureus (strain MW2) OX=196620 GN=MW1471 PE=3 SV=1	1	1	0.0148	51111	5.3
$64-14	tr|A0A2S6D5B2|A0A2S6D5B2_STAAU Dihydrolipoyl dehydrogenase OS=Staphylococcus aureus OX=1280 GN=lpdA PE=3 SV=1	1	1	0.0148	51067	5.3
$64-15	tr|A0A224B451|A0A224B451_STAAU Dihydrolipoyl dehydrogenase OS=Staphylococcus aureus OX=1280 GN=lpdA PE=3 SV=1	1	1	0.0148	51075	5.3
$64-16	tr|A0A0E1VHC3|A0A0E1VHC3_STAA3 Dihydrolipoyl dehydrogenase OS=Staphylococcus aureus subsp. aureus USA300_TCH959 OX=450394 GN=lpdA PE=3 SV=1	1	1	0.0148	51081	5.3
$64-17	tr|Q2FY51|Q2FY51_STAA8 Dihydrolipoyl dehydrogenase OS=Staphylococcus aureus (strain NCTC 8325) OX=93061 GN=SAOUHSC_01614 PE=3 SV=1	1	1	0.0148	51111	5.3
$64-18	tr|A0A0U1MZM1|A0A0U1MZM1_STAAU Dihydrolipoyl dehydrogenase OS=Staphylococcus aureus OX=1280 GN=SAMEA2445518_00363 PE=3 SV=1	1	1	0.0148	51224.9	5.2
$64-19	tr|A0A380E327|A0A380E327_STAAU Dihydrolipoamide dehydrogenase of branched-chain alpha-keto acid dehydrogenase OS=Staphylococcus aureus OX=1280 GN=sthA PE=4 SV=1	1	1	0.0603	12914.8	8.37
$64-20	tr|A0A3M9A9K0|A0A3M9A9K0_STAAU Dihydrolipoyl dehydrogenase OS=Staphylococcus aureus OX=1280 GN=lpdA PE=3 SV=1	1	1	0.0148	51240.2	5.3
$64-21	tr|A0A077UNA0|A0A077UNA0_STAAU Dihydrolipoyl dehydrogenase OS=Staphylococcus aureus OX=1280 GN=ERS140147_02376 PE=3 SV=1	1	1	0.0148	51330.2	5.32
$64-22	tr|A0A0E1X518|A0A0E1X518_STAAU Dihydrolipoyl dehydrogenase OS=Staphylococcus aureus subsp. aureus MN8 OX=548470 GN=lpdA PE=3 SV=1	1	1	0.0148	51067	5.3
$64-23	tr|A0A0H2XKH9|A0A0H2XKH9_STAA3 Dihydrolipoyl dehydrogenase OS=Staphylococcus aureus (strain USA300) OX=367830 GN=lpdA PE=3 SV=1	1	1	0.0148	51111	5.3
$64-24	tr|A0A0E0VQ08|A0A0E0VQ08_STAA5 Dihydrolipoyl dehydrogenase OS=Staphylococcus aureus subsp. aureus 71193 OX=1155084 GN=ST398NM01_1584 PE=3 SV=1	1	1	0.0148	51075	5.3
$64-25	tr|A0A0H3JU98|A0A0H3JU98_STAAN Dihydrolipoyl dehydrogenase OS=Staphylococcus aureus (strain N315) OX=158879 GN=SA1349 PE=3 SV=1	1	1	0.0148	51081	5.3
$64-26	tr|T1Y9M0|T1Y9M0_STAAU Dihydrolipoyl dehydrogenase OS=Staphylococcus aureus subsp. aureus CN1 OX=1193576 GN=SAKOR_01465 PE=3 SV=1	1	1	0.0148	51081	5.3
	R20190500775_1,6859	K.VLLSIGR.K	757.493	-0.00348	2	1	24.31	0	0.199	0|0	tr|A0A0E1X518|A0A0E1X518_STAAU/tr|A0A0E0VQ08|A0A0E0VQ08_STAA5/tr|A0A0H2XKH9|A0A0H2XKH9_STAA3/tr|A0A380E327|A0A380E327_STAAU/tr|A0A0U1MZM1|A0A0U1MZM1_STAAU/tr|A0A077UNA0|A0A077UNA0_STAAU/tr|A0A3M9A9K0|A0A3M9A9K0_STAAU/tr|A0A0U1MLM9|A0A0U1MLM9_STAAU/tr|A0A3S4M2M5|A0A3S4M2M5_STAAU/tr|A0A380EJJ9|A0A380EJJ9_STAAU/tr|A0A0Z0S4I6|A0A0Z0S4I6_STAAU/tr|A0A0H2WWG1|A0A0H2WWG1_STAAC/tr|A0A0D1FT14|A0A0D1FT14_ST…		9.72	0		0	2	MASCOT		T
$65-1	tr|A0A0D1HU96|A0A0D1HU96_STAAU Uncharacterized protein (Fragment) OS=Staphylococcus aureus subsp. aureus OX=46170 GN=QU38_02845 PE=4 SV=1	1	1	0.0249	22231.1	6.45
	R20190500775_1,834	R.REGQR.-	645.343	-5e-05	2	1	23.68	0	0.315	0|0	tr|A0A0D1HU96|A0A0D1HU96_STAAU		9.6	1		0	2	MASCOT		T
$66-1	tr|A0A0D1HYD0|A0A0D1HYD0_STAAU Uncharacterized protein (Fragment) OS=Staphylococcus aureus subsp. aureus OX=46170 GN=QU38_01840 PE=4 SV=1	1	1	0.0397	15748.4	12
$66-2	tr|A0A2X2KZ55|A0A2X2KZ55_STAAU Bacterial regulatory proteins, tetR family OS=Staphylococcus aureus OX=1280 GN=NCTC13131_04014 PE=4 SV=1	1	1	0.0313	21379.1	5.77
	R20190500775_1,6870	R.AALLRR.R ! R.AALLRR.V	699.462	0.00966	2	1	29.97	0	0.0153	0|0	tr|A0A0D1HYD0|A0A0D1HYD0_STAAU ! tr|A0A2X2KZ55|A0A2X2KZ55_STAAU		12	1		0	2	MASCOT		T
$67-1	tr|A0A0D1HYG2|A0A0D1HYG2_STAAU Uncharacterized protein (Fragment) OS=Staphylococcus aureus subsp. aureus OX=46170 GN=QU38_01710 PE=4 SV=1	1	1	0.0403	15918.5	10.03
	R20190500775_1,3814	R.LSGLGR.Q	602.362	0	2	1	20.23	0	1.65	0|0	tr|A0A0D1HYG2|A0A0D1HYG2_STAAU		9.75	0		0	2	MASCOT		T
$68-1	tr|A0A0D1HYX5|A0A0D1HYX5_STAAU 50S ribosomal protein L14 OS=Staphylococcus aureus subsp. aureus OX=46170 GN=rplN PE=3 SV=1	1	1	0.0738	13135.2	10.01
$68-2	tr|A0A0H2HWH9|A0A0H2HWH9_STAAU 50S ribosomal protein L14 OS=Staphylococcus aureus OX=1280 GN=rplN PE=3 SV=1	1	1	0.0738	13121.1	10.01
$68-3	tr|A0A380EPP1|A0A380EPP1_STAAU 50S ribosomal protein L14 OS=Staphylococcus aureus OX=1280 GN=rplN PE=3 SV=1	1	1	0.0738	13061	10.18
$68-4	tr|A0A077UUA0|A0A077UUA0_STAAU 50S ribosomal protein L14 OS=Staphylococcus aureus OX=1280 GN=rplN PE=1 SV=1	1	1	0.0738	13135.2	10.01
$68-5	tr|A0A0E1XEB8|A0A0E1XEB8_STAAU 50S ribosomal protein L14 OS=Staphylococcus aureus subsp. aureus MN8 OX=548470 GN=rplN PE=3 SV=1	1	1	0.0738	13135.2	10.01
$68-6	sp|A5IV24|RL14_STAA9 50S ribosomal protein L14 OS=Staphylococcus aureus (strain JH9) OX=359786 GN=rplN PE=3 SV=1	1	1	0.0738	13135.2	10.01
$68-7	tr|A0A2S6DM65|A0A2S6DM65_STAAU 50S ribosomal protein L14 OS=Staphylococcus aureus OX=1280 GN=rplN PE=3 SV=1	1	1	0.0738	13121.1	10.01
$68-8	tr|A0A0E0VSJ0|A0A0E0VSJ0_STAA5 50S ribosomal protein L14 OS=Staphylococcus aureus subsp. aureus 71193 OX=1155084 GN=rplN PE=3 SV=1	1	1	0.0738	13135.2	10.01
$68-9	tr|A0A380DEN1|A0A380DEN1_STAAU 50S ribosomal protein L14 OS=Staphylococcus aureus OX=1280 GN=rplN PE=3 SV=1	1	1	0.0738	13103.1	10.19
$68-10	tr|A0A0E1VQS0|A0A0E1VQS0_STAA3 50S ribosomal protein L14 OS=Staphylococcus aureus subsp. aureus USA300_TCH959 OX=450394 GN=rplN PE=3 SV=1	1	1	0.0738	13135.2	10.01
$68-11	tr|A0A033UY81|A0A033UY81_STAAU 50S ribosomal protein L14 OS=Staphylococcus aureus C0673 OX=1413510 GN=rplN PE=3 SV=1	1	1	0.0738	13146.2	10
$68-12	tr|T1YBA9|T1YBA9_STAAU 50S ribosomal protein L14 OS=Staphylococcus aureus subsp. aureus CN1 OX=1193576 GN=rplN PE=3 SV=1	1	1	0.0738	13135.2	10.01
$68-13	tr|A0A0E1ANU7|A0A0E1ANU7_STAAU 50S ribosomal protein L14 OS=Staphylococcus aureus subsp. aureus Z172 OX=1406863 GN=rplN PE=3 SV=1	1	1	0.0738	13135.2	10.01
$68-14	sp|Q6G781|RL14_STAAS 50S ribosomal protein L14 OS=Staphylococcus aureus (strain MSSA476) OX=282459 GN=rplN PE=3 SV=1	1	1	0.0738	13135.2	10.01
$68-15	sp|A8Z347|RL14_STAAT 50S ribosomal protein L14 OS=Staphylococcus aureus (strain USA300 / TCH1516) OX=451516 GN=rplN PE=3 SV=1	1	1	0.0738	13135.2	10.01
$68-16	sp|Q99S31|RL14_STAAM 50S ribosomal protein L14 OS=Staphylococcus aureus (strain Mu50 / ATCC 700699) OX=158878 GN=rplN PE=3 SV=1	1	1	0.0738	13135.2	10.01
$68-17	sp|Q2FW16|RL14_STAA8 50S ribosomal protein L14 OS=Staphylococcus aureus (strain NCTC 8325) OX=93061 GN=rplN PE=1 SV=1	1	1	0.0738	13135.2	10.01
$68-18	tr|A0A2X2LB70|A0A2X2LB70_STAAU 50S ribosomal protein L14 OS=Staphylococcus aureus OX=1280 GN=rplN_2 PE=3 SV=1	1	1	0.0738	13344.5	10.09
$68-19	sp|Q7A463|RL14_STAAN 50S ribosomal protein L14 OS=Staphylococcus aureus (strain N315) OX=158879 GN=rplN PE=1 SV=1	1	1	0.0738	13135.2	10.01
$68-20	sp|Q6GEJ3|RL14_STAAR 50S ribosomal protein L14 OS=Staphylococcus aureus (strain MRSA252) OX=282458 GN=rplN PE=3 SV=1	1	1	0.0738	13135.2	10.01
$68-21	sp|Q7A081|RL14_STAAW 50S ribosomal protein L14 OS=Staphylococcus aureus (strain MW2) OX=196620 GN=rplN PE=3 SV=1	1	1	0.0738	13135.2	10.01
$68-22	sp|A7X5E9|RL14_STAA1 50S ribosomal protein L14 OS=Staphylococcus aureus (strain Mu3 / ATCC 700698) OX=418127 GN=rplN PE=3 SV=1	1	1	0.0738	13135.2	10.01
$68-23	sp|Q2FEP9|RL14_STAA3 50S ribosomal protein L14 OS=Staphylococcus aureus (strain USA300) OX=367830 GN=rplN PE=3 SV=1	1	1	0.0738	13135.2	10.01
$68-24	sp|A6QJ82|RL14_STAAE 50S ribosomal protein L14 OS=Staphylococcus aureus (strain Newman) OX=426430 GN=rplN PE=3 SV=1	1	1	0.0738	13135.2	10.01
$68-25	sp|Q2YYK7|RL14_STAAB 50S ribosomal protein L14 OS=Staphylococcus aureus (strain bovine RF122 / ET3-1) OX=273036 GN=rplN PE=1 SV=1	1	1	0.0738	13135.2	10.01
$68-26	sp|Q5HDW8|RL14_STAAC 50S ribosomal protein L14 OS=Staphylococcus aureus (strain COL) OX=93062 GN=rplN PE=3 SV=1	1	1	0.0738	13135.2	10.01
$68-27	sp|A6U3W5|RL14_STAA2 50S ribosomal protein L14 OS=Staphylococcus aureus (strain JH1) OX=359787 GN=rplN PE=3 SV=1	1	1	0.0738	13135.2	10.01
	R20190500775_1,11835	K.IVSLAPEVI.- ! K.IVSLAPEVL.-	940.571	-0.00154	2	1	23.69	0	0.0652	0|0	tr|A0A2X2LB70|A0A2X2LB70_STAAU ! sp|A8Z347|RL14_STAAT/sp|Q6G781|RL14_STAAS/sp|Q2FW16|RL14_STAA8/sp|Q99S31|RL14_STAAM/sp|Q7A463|RL14_STAAN/sp|Q2YYK7|RL14_STAAB/sp|A6QJ82|RL14_STAAE/sp|A6U3W5|RL14_STAA2/sp|Q5HDW8|RL14_STAAC/sp|Q7A081|RL14_STAAW/sp|Q6GEJ3|RL14_STAAR/sp|Q2FEP9|RL14_STAA3/sp|A7X5E9|RL14_STAA1/sp|A5IV24|RL14_STAA9/tr|A0A0E1XEB8|A0A0E1XEB8_STAAU/tr|A0A0E0VSJ0|A0A0E0VSJ0_STAA5/tr|A0A2S6D…		4	0		0	2	MASCOT		T
$69-1	tr|A0A0D1HZ95|A0A0D1HZ95_STAAU Uncharacterized protein (Fragment) OS=Staphylococcus aureus subsp. aureus OX=46170 GN=QU38_00500 PE=4 SV=1	1	1	0.0619	12683.9	8.5
	R20190500775_1,4892	R.AEDRRER.Q	931.47	-0.01454	2	1	39.93	0	0.00606	0|0	tr|A0A0D1HZ95|A0A0D1HZ95_STAAU		6.23	2		0	2	MASCOT		T
$70-1	tr|A0A0D1JP82|A0A0D1JP82_STAAU Uncharacterized protein OS=Staphylococcus aureus subsp. aureus OX=46170 GN=QU38_03570 PE=4 SV=1	1	1	0.1525	6664.57	5.05
$70-2	tr|A0A2S6D8Z8|A0A2S6D8Z8_STAAU Uncharacterized protein OS=Staphylococcus aureus OX=1280 GN=CV021_01695 PE=4 SV=1	1	1	0.1525	6664.57	5.05
$70-3	tr|A0A2W2PSI0|A0A2W2PSI0_STAAU Uncharacterized protein OS=Staphylococcus aureus OX=1280 GN=NCTC7878_01049 PE=4 SV=1	1	1	0.1525	6678.6	5.05
$70-4	tr|A0A0E1XC88|A0A0E1XC88_STAAU Uncharacterized protein OS=Staphylococcus aureus subsp. aureus MN8 OX=548470 GN=HMPREF0769_10944 PE=4 SV=1	1	1	0.1525	6678.6	5.05
	R20190500775_1,7631	K.LEIIGSEGR.G	973.531	-0.0007	2	1	27.03	0	0.129	0|0	tr|A0A0E1XC88|A0A0E1XC88_STAAU/tr|A0A2W2PSI0|A0A2W2PSI0_STAAU/tr|A0A2S6D8Z8|A0A2S6D8Z8_STAAU/tr|A0A0D1JP82|A0A0D1JP82_STAAU		4.53	0		0	2	MASCOT		T
$71-1	tr|A0A0D1JUP0|A0A0D1JUP0_STAAU Iron citrate ABC transporter substrate-binding protein OS=Staphylococcus aureus subsp. aureus OX=46170 GN=QU38_03745 PE=4 SV=1	1	1	0.0245	36611.8	9.44
$71-2	tr|A0A0H2WZK8|A0A0H2WZK8_STAAC Iron compound ABC transporter, iron compound-binding protein OS=Staphylococcus aureus (strain COL) OX=93062 GN=SACOL2167 PE=4 SV=1	1	1	0.0245	36590.7	9.4
$71-3	tr|W8U414|W8U414_STAAU ABC transporter substrate-binding protein OS=Staphylococcus aureus OX=1280 GN=yhfQ_2 PE=4 SV=1	1	1	0.0245	36590.7	9.4
$71-4	tr|A0A2S6D3W0|A0A2S6D3W0_STAAU Iron citrate ABC transporter substrate-binding protein OS=Staphylococcus aureus OX=1280 GN=yhfQ_2 PE=4 SV=1	1	1	0.0245	36641.8	9.44
$71-5	tr|A0A0U1MEA5|A0A0U1MEA5_STAAU Iron(III) dicitrate-binding protein OS=Staphylococcus aureus OX=1280 GN=yhfQ_2 PE=4 SV=1	1	1	0.0246	36395.5	9.31
$71-6	tr|A0A162FH55|A0A162FH55_STAAU Iron(III) dicitrate-binding protein OS=Staphylococcus aureus OX=1280 GN=yhfQ_2 PE=4 SV=1	1	1	0.0245	36686.8	9.35
$71-7	tr|A0A0U1MR80|A0A0U1MR80_STAAU Iron-dicitrate ABC transporter (Binding lipoprotein) OS=Staphylococcus aureus OX=1280 GN=yfmC PE=4 SV=1	1	1	0.0245	36610.7	9.25
$71-8	tr|A0A1D4PQJ6|A0A1D4PQJ6_STAAU Iron(III) dicitrate-binding protein OS=Staphylococcus aureus OX=1280 GN=yhfQ_4 PE=4 SV=1	1	1	0.0606	14962	7.87
$71-9	tr|A0A1D4Y5L3|A0A1D4Y5L3_STAAU Iron(III) dicitrate-binding protein OS=Staphylococcus aureus OX=1280 GN=SAMEA1708664_01163 PE=4 SV=1	1	1	0.1231	7573.54	9
$71-10	tr|A0A0H3K9U6|A0A0H3K9U6_STAAE Ferrichrome ABC transporter lipoprotein OS=Staphylococcus aureus (strain Newman) OX=426430 GN=NWMN_2078 PE=1 SV=1	1	1	0.0245	36590.7	9.4
$71-11	tr|A0A0H3JXU0|A0A0H3JXU0_STAAW MW2103 protein OS=Staphylococcus aureus (strain MW2) OX=196620 GN=MW2103 PE=4 SV=1	1	1	0.0245	36576.7	9.36
$71-12	tr|A0A0E1VNE9|A0A0E1VNE9_STAA3 Periplasmic binding protein OS=Staphylococcus aureus subsp. aureus USA300_TCH959 OX=450394 GN=HMPREF0776_0229 PE=4 SV=1	1	1	0.0245	36590.7	9.4
$71-13	tr|A0A0E1ANP3|A0A0E1ANP3_STAAU Heme ABC type transporter HtsABC, heme-binding protein OS=Staphylococcus aureus subsp. aureus Z172 OX=1406863 GN=SAZ172_2278 PE=4 SV=1	1	1	0.0245	36590.7	9.4
$71-14	tr|A0A2C6MX11|A0A2C6MX11_STAAU Iron citrate ABC transporter substrate-binding protein OS=Staphylococcus aureus OX=1280 GN=EP54_13520 PE=4 SV=1	1	1	0.0245	36618.8	9.4
$71-15	tr|A0A484WBB0|A0A484WBB0_STAAU Iron(III) dicitrate-binding protein OS=Staphylococcus aureus OX=1280 GN=yhfQ_2 PE=4 SV=1	1	1	0.0242	37160.5	9.56
$71-16	tr|Q2FW75|Q2FW75_STAA8 ABC transporter periplasmic binding protein, putative OS=Staphylococcus aureus (strain NCTC 8325) OX=93061 GN=SAOUHSC_02430 PE=4 SV=1	1	1	0.0245	36590.7	9.4
$71-17	tr|A0A2S6DB38|A0A2S6DB38_STAAU Iron citrate ABC transporter substrate-binding protein OS=Staphylococcus aureus OX=1280 GN=CSC83_13740 PE=4 SV=1	1	1	0.0245	36617.7	9.3
$71-18	tr|A0A0H2XEB0|A0A0H2XEB0_STAA3 Iron compound ABC transporter, iron compound-binding protein OS=Staphylococcus aureus (strain USA300) OX=367830 GN=SAUSA300_2136 PE=4 SV=1	1	1	0.0245	36590.7	9.4
$71-19	tr|A0A0E0VR23|A0A0E0VR23_STAA5 Iron(III) dicitrate-binding protein OS=Staphylococcus aureus subsp. aureus 71193 OX=1155084 GN=ST398NM01_2237 PE=4 SV=1	1	1	0.0237	37751.1	9.38
$71-20	tr|A0A380DUK3|A0A380DUK3_STAAU Iron(III) dicitrate-binding protein OS=Staphylococcus aureus OX=1280 GN=NCTC5664_01746 PE=4 SV=1	1	1	0.0909	10279.7	6.74
$71-21	tr|A0A454GZA9|A0A454GZA9_STAAU Iron citrate ABC transporter substrate-binding protein OS=Staphylococcus aureus OX=1280 GN=C7P97_08320 PE=4 SV=1	1	1	0.0245	36587.7	9.3
$71-22	tr|A0A0E1XEH6|A0A0E1XEH6_STAAU Periplasmic binding protein OS=Staphylococcus aureus subsp. aureus MN8 OX=548470 GN=HMPREF0769_10977 PE=4 SV=1	1	1	0.0245	36686.8	9.35
$71-23	tr|T1YCT9|T1YCT9_STAAU Iron(III) dicitrate-binding protein OS=Staphylococcus aureus subsp. aureus CN1 OX=1193576 GN=SAKOR_02144 PE=4 SV=1	1	1	0.0237	37806.3	9.46
$71-24	tr|A0A0H3JM89|A0A0H3JM89_STAAN SA1979 protein OS=Staphylococcus aureus (strain N315) OX=158879 GN=SA1979 PE=1 SV=1	1	1	0.0245	36590.7	9.4
$71-25	tr|A0A0H3JTN5|A0A0H3JTN5_STAAM Similar to ferrichrome ABC transporter OS=Staphylococcus aureus (strain Mu50 / ATCC 700699) OX=158878 GN=SAV2177 PE=4 SV=1	1	1	0.0245	36590.7	9.4
$71-26	tr|A0A077ULP4|A0A077ULP4_STAAU Iron(III) dicitrate-binding protein OS=Staphylococcus aureus OX=1280 GN=yhfQ_2 PE=4 SV=1	1	1	0.0245	36607.7	9.25
	R20190500775_1,8934	K.LNAVKNNR.V ! K.LNAVKNNR.I	928.532	-0.01629	2	1	24.21	0	0.185	0|0	tr|A0A0E1XEH6|A0A0E1XEH6_STAAU/tr|A0A0E0VR23|A0A0E0VR23_STAA5/tr|A0A0H2XEB0|A0A0H2XEB0_STAA3/tr|A0A454GZA9|A0A454GZA9_STAAU/tr|A0A380DUK3|A0A380DUK3_STAAU/tr|A0A162FH55|A0A162FH55_STAAU/tr|A0A0U1MEA5|A0A0U1MEA5_STAAU/tr|A0A1D4PQJ6|A0A1D4PQJ6_STAAU/tr|A0A0U1MR80|A0A0U1MR80_STAAU/tr|A0A0H2WZK8|A0A0H2WZK8_STAAC/tr|A0A0D1JUP0|A0A0D1JUP0_STAAU/tr|A0A2S6D3W0|A0A2S6D3W0_STAAU/tr|W8U414|W8U414_STAAU/tr|A…		11	1		0	2	MASCOT		T
$72-1	tr|A0A0D1K088|A0A0D1K088_STAAU Amino acid ABC transporter substrate-binding protein OS=Staphylococcus aureus subsp. aureus OX=46170 GN=QU38_07810 PE=4 SV=1	1	1	0.0232	28931.6	9.26
$72-2	tr|A0A0H2XK42|A0A0H2XK42_STAA3 Amino acid ABC transporter, amino acid-binding protein OS=Staphylococcus aureus (strain USA300) OX=367830 GN=SAUSA300_2359 PE=4 SV=1	1	1	0.0232	28903.5	9.26
$72-3	tr|A0A1D4J5A5|A0A1D4J5A5_STAAU Cysteine ABC transporter, substrate-binding protein OS=Staphylococcus aureus OX=1280 GN=SAMEA1708674_00810 PE=4 SV=1	1	1	0.0303	22055.8	8.45
$72-4	tr|A0A380DYY1|A0A380DYY1_STAAU Bacterial extracellular solute-binding s, 3 family protein OS=Staphylococcus aureus OX=1280 GN=NCTC6133_03244 PE=4 SV=1	1	1	0.055	12191.8	9.55
$72-5	tr|A0A0E1XD56|A0A0E1XD56_STAAU ABC transporter, substrate-binding protein, family 3 OS=Staphylococcus aureus subsp. aureus MN8 OX=548470 GN=HMPREF0769_10730 PE=4 SV=1	1	1	0.0232	28812.5	9.37
$72-6	tr|A0A0H2WX83|A0A0H2WX83_STAAC Amino acid ABC transporter, amino acid-binding protein OS=Staphylococcus aureus (strain COL) OX=93062 GN=SACOL2412 PE=4 SV=1	1	1	0.0232	28903.5	9.26
$72-7	tr|A0A0E0VTQ3|A0A0E0VTQ3_STAA5 Cystine-binding protein OS=Staphylococcus aureus subsp. aureus 71193 OX=1155084 GN=ST398NM01_2465 PE=4 SV=1	1	1	0.0232	28813.5	9.31
$72-8	tr|A0A1Q8DHR7|A0A1Q8DHR7_STAAU Amino acid ABC transporter substrate-binding protein OS=Staphylococcus aureus OX=1280 GN=BSZ10_00765 PE=4 SV=1	1	1	0.0226	29470.9	9.19
$72-9	tr|A0A0U1MSL2|A0A0U1MSL2_STAAU Amino acid ABC transporter substrate-binding protein OS=Staphylococcus aureus OX=1280 GN=tcyA PE=4 SV=1	1	1	0.0232	28813.5	9.31
$72-10	tr|A0A2S6D1P6|A0A2S6D1P6_STAAU Amino acid ABC transporter substrate-binding protein OS=Staphylococcus aureus OX=1280 GN=CV021_14595 PE=4 SV=1	1	1	0.0232	28931.6	9.26
$72-11	tr|A0A166LM76|A0A166LM76_STAAU Cysteine ABC transporter, substrate-binding protein OS=Staphylococcus aureus OX=1280 GN=ERS072840_02413 PE=4 SV=1	1	1	0.0232	28812.5	9.37
$72-12	tr|X5EJN4|X5EJN4_STAAU ABC transporter, substrate-binding protein, family 3 OS=Staphylococcus aureus OX=1280 GN=BTN44_14565 PE=4 SV=1	1	1	0.0232	28903.5	9.26
$72-13	tr|A0A2X2KUR4|A0A2X2KUR4_STAAU Cysteine ABC transporter, substrate-binding protein OS=Staphylococcus aureus OX=1280 GN=NCTC13131_01759 PE=4 SV=1	1	1	0.0303	22139.9	8.9
$72-14	tr|A0A077UKW3|A0A077UKW3_STAAU Cysteine ABC transporter, substrate-binding protein OS=Staphylococcus aureus OX=1280 GN=ERS140147_00817 PE=4 SV=1	1	1	0.0232	28901.5	9.25
$72-15	tr|A0A0U1MD14|A0A0U1MD14_STAAU Cysteine ABC transporter, substrate-binding protein OS=Staphylococcus aureus OX=1280 GN=SAMEA2445518_02085 PE=4 SV=1	1	1	0.0232	28902.5	9.18
$72-16	tr|A0A3S4LQ45|A0A3S4LQ45_STAAU Cysteine ABC transporter, substrate-binding protein OS=Staphylococcus aureus OX=1280 GN=NCTC7988_02494 PE=4 SV=1	1	1	0.0232	28958.6	9.26
$72-17	tr|Q7DI48|Q7DI48_STAAU Amino acid ABC superfamily ATP binding cassette transporter, binding protein OS=Staphylococcus aureus OX=1280 GN=iraA PE=4 SV=1	1	1	0.0232	28930.5	9.26
$72-18	tr|A0A0E1AJD6|A0A0E1AJD6_STAAU Cysteine ABC transporter, substrate-binding protein OS=Staphylococcus aureus subsp. aureus Z172 OX=1406863 GN=SAZ172_2518 PE=4 SV=1	1	1	0.0232	28903.5	9.26
$72-19	tr|A0A0H3KAB2|A0A0H3KAB2_STAAE Amino acid ABC transporter, amino acid-binding protein OS=Staphylococcus aureus (strain Newman) OX=426430 GN=NWMN_2313 PE=4 SV=1	1	1	0.0232	28903.5	9.26
$72-20	tr|T1YBU2|T1YBU2_STAAU Cystine-binding protein OS=Staphylococcus aureus subsp. aureus CN1 OX=1193576 GN=SAKOR_02392 PE=4 SV=1	1	1	0.0232	28930.5	9.26
$72-21	tr|A0A0H3K0X3|A0A0H3K0X3_STAAM ABC transporter (Periplasmic amino acid-binding protein) OS=Staphylococcus aureus (strain Mu50 / ATCC 700699) OX=158878 GN=SAV2414 PE=4 SV=1	1	1	0.0232	28930.5	9.26
$72-22	tr|Q2FVL2|Q2FVL2_STAA8 Uncharacterized protein OS=Staphylococcus aureus (strain NCTC 8325) OX=93061 GN=SAOUHSC_02699 PE=4 SV=1	1	1	0.0232	28903.5	9.26
$72-23	tr|A0A033UYT9|A0A033UYT9_STAAU Uncharacterized protein OS=Staphylococcus aureus C0673 OX=1413510 GN=V070_00806 PE=3 SV=1	1	1	0.0232	28917.4	9.09
$72-24	tr|A0A0H3JY71|A0A0H3JY71_STAAW MW2336 protein OS=Staphylococcus aureus (strain MW2) OX=196620 GN=MW2336 PE=4 SV=1	1	1	0.0232	28903.5	9.26
$72-25	tr|A0A0E1VN00|A0A0E1VN00_STAA3 ABC transporter, substrate-binding protein, family 3 OS=Staphylococcus aureus subsp. aureus USA300_TCH959 OX=450394 GN=HMPREF0776_0469 PE=4 SV=1	1	1	0.0232	28903.5	9.26
$72-26	tr|A0A0H3JNV0|A0A0H3JNV0_STAAN SA2202 protein OS=Staphylococcus aureus (strain N315) OX=158879 GN=SA2202 PE=4 SV=1	1	1	0.0232	28930.5	9.26
	R20190500775_1,2825	K.GADITK.V	604.33	0.00074	2	1	22.45	0	0.756	0|0	tr|A0A0E1XD56|A0A0E1XD56_STAAU/tr|A0A0E0VTQ3|A0A0E0VTQ3_STAA5/tr|A0A0H2WX83|A0A0H2WX83_STAAC/tr|A0A0H2XK42|A0A0H2XK42_STAA3/tr|A0A0D1K088|A0A0D1K088_STAAU/tr|A0A380DYY1|A0A380DYY1_STAAU/tr|A0A1D4J5A5|A0A1D4J5A5_STAAU/tr|A0A1Q8DHR7|A0A1Q8DHR7_STAAU/tr|A0A077UKW3|A0A077UKW3_STAAU/tr|A0A2X2KUR4|A0A2X2KUR4_STAAU/tr|A0A3S4LQ45|A0A3S4LQ45_STAAU/tr|A0A0U1MD14|A0A0U1MD14_STAAU/tr|A0A2S6D1P6|A0A2S6D1P6_ST…		5.84	0		0	2	MASCOT		T
$73-1	tr|A0A0D1K0G1|A0A0D1K0G1_STAAU Uncharacterized protein (Fragment) OS=Staphylococcus aureus subsp. aureus OX=46170 GN=QU38_00490 PE=4 SV=1	1	1	0.0606	13568.1	8.21
	R20190500775_1,3591	R.IGDAQIAR.D	843.468	0.00023	2	1	23.59	0	0.122	0|0	tr|A0A0D1K0G1|A0A0D1K0G1_STAAU		5.84	0		0	2	MASCOT		T
$74-1	tr|A0A0D1K419|A0A0D1K419_STAAU 50S ribosomal protein L20 (Fragment) OS=Staphylococcus aureus subsp. aureus OX=46170 GN=QU38_02485 PE=3 SV=1	1	1	0.1029	7997.32	11.88
	R20190500775_1,4331	K.AGQYAYR.D	828.4	0.00059	2	1	41.28	0	0.00157	0|0	tr|A0A0D1K419|A0A0D1K419_STAAU		8.63	0		0	2	MASCOT		T
$75-1	tr|A0A0D1K4E3|A0A0D1K4E3_STAAU Uncharacterized protein (Fragment) OS=Staphylococcus aureus subsp. aureus OX=46170 GN=QU38_02205 PE=4 SV=1	1	1	0.0368	17235	5.26
	R20190500775_1,2799	R.GQRAAR.R	658.374	0.00919	2	1	22.23	0	0.0984	0|0	tr|A0A0D1K4E3|A0A0D1K4E3_STAAU		12	1		0	2	MASCOT		T
$76-1	tr|A0A0D1K4G9|A0A0D1K4G9_STAAU Uncharacterized protein (Fragment) OS=Staphylococcus aureus subsp. aureus OX=46170 GN=QU38_02055 PE=4 SV=1	1	1	0.0385	16873.8	6.04
	R20190500775_1,3960	R.VDHIIR.G	752.441	0.00042	2	1	24.91	0	0.0636	0|0	tr|A0A0D1K4G9|A0A0D1K4G9_STAAU		6.71	0		0	2	MASCOT		T
$77-1	tr|A0A0E0VL86|A0A0E0VL86_STAA5 Lipoprotein OS=Staphylococcus aureus subsp. aureus 71193 OX=1155084 GN=ST398NM01_0424 PE=4 SV=1	1	1	0.0282	32202.2	5.44
$77-2	tr|A0A2S6DUL7|A0A2S6DUL7_STAAU EfeM/EfeO family lipoprotein OS=Staphylococcus aureus OX=1280 GN=C7P97_01620 PE=4 SV=1	1	1	0.0282	32202.2	5.44
$77-3	tr|A0A0U1MV76|A0A0U1MV76_STAAU Ferrous iron transport periplasmic protein EfeO OS=Staphylococcus aureus OX=1280 GN=efeO PE=4 SV=1	1	1	0.0282	32261.1	5.35
	R20190500775_1,4150	K.KDDSKASK.K	878.458	-0.01578	2	1	24.1	0	0.307	0|0	tr|A0A0E0VL86|A0A0E0VL86_STAA5/tr|A0A0U1MV76|A0A0U1MV76_STAAU/tr|A0A2S6DUL7|A0A2S6DUL7_STAAU		8.5	2		0	2	MASCOT		T
$78-1	tr|A0A0E0VS49|A0A0E0VS49_STAA5 Transcription termination factor Rho OS=Staphylococcus aureus subsp. aureus 71193 OX=1155084 GN=rho PE=3 SV=1	1	1	0.0181	50494.1	7.75
$78-2	tr|A0A0E1XA23|A0A0E1XA23_STAAU Transcription termination factor Rho OS=Staphylococcus aureus subsp. aureus MN8 OX=548470 GN=rho PE=3 SV=1	1	1	0.0181	50522.1	7.75
$78-3	tr|A0A0H2XGJ3|A0A0H2XGJ3_STAA3 Transcription termination factor Rho OS=Staphylococcus aureus (strain USA300) OX=367830 GN=rho PE=3 SV=1	1	1	0.0183	49957.5	7.76
$78-4	tr|A0A3S4NFT6|A0A3S4NFT6_STAAU Transcription termination factor Rho OS=Staphylococcus aureus OX=1280 GN=rho PE=3 SV=1	1	1	0.0183	49735.3	8.33
$78-5	tr|A0A2X2KXS1|A0A2X2KXS1_STAAU Transcription termination factor Rho OS=Staphylococcus aureus OX=1280 GN=rho_2 PE=3 SV=1	1	1	0.0126	67569.4	5.64
$78-6	tr|A0A380DE87|A0A380DE87_STAAU Transcription termination factor Rho OS=Staphylococcus aureus OX=1280 GN=rho PE=3 SV=1	1	1	0.0183	49789.5	8.59
$78-7	tr|A0A380DVA6|A0A380DVA6_STAAU Transcription termination factor Rho OS=Staphylococcus aureus OX=1280 GN=rho_1 PE=3 SV=1	1	1	0.0276	33333.6	6.69
$78-8	tr|A0A380DVZ6|A0A380DVZ6_STAAU Transcription termination factor Rho OS=Staphylococcus aureus OX=1280 GN=rho PE=3 SV=1	1	1	0.0181	50494.1	7.75
$78-9	tr|A0A380EKP2|A0A380EKP2_STAAU Transcription termination factor Rho OS=Staphylococcus aureus OX=1280 GN=rho_2 PE=3 SV=1	1	1	0.0239	37762.8	7.08
$78-10	tr|A0A2X3YQB7|A0A2X3YQB7_STAAU Transcription termination factor Rho OS=Staphylococcus aureus OX=1280 GN=rho PE=3 SV=1	1	1	0.0183	49969.5	7.76
$78-11	tr|A0A454GY07|A0A454GY07_STAAU Transcription termination factor Rho OS=Staphylococcus aureus OX=1280 GN=rho PE=3 SV=1	1	1	0.0183	49919.4	7.75
$78-12	tr|A0A1Q8DD10|A0A1Q8DD10_STAAU Transcription termination factor Rho OS=Staphylococcus aureus OX=1280 GN=rho PE=3 SV=1	1	1	0.0183	49786.5	8.53
$78-13	tr|A0A2C9TTJ8|A0A2C9TTJ8_STAAU Transcription termination factor Rho OS=Staphylococcus aureus OX=1280 GN=rho PE=3 SV=1	1	1	0.0183	49969.5	7.76
$78-14	tr|A0A133PU93|A0A133PU93_STAAU Transcription termination factor Rho OS=Staphylococcus aureus OX=1280 GN=rho PE=3 SV=1	1	1	0.0181	50522.1	7.75
$78-15	tr|A0A077UTS6|A0A077UTS6_STAAU Transcription termination factor Rho OS=Staphylococcus aureus OX=1280 GN=rho PE=3 SV=1	1	1	0.0183	49914.5	7.75
$78-16	tr|Q9AGF7|Q9AGF7_STAAU Transcription termination factor Rho OS=Staphylococcus aureus OX=1280 GN=rho PE=3 SV=1	1	1	0.0181	50580.3	7.71
$78-17	tr|A0A0H2WZ78|A0A0H2WZ78_STAAC Transcription termination factor Rho OS=Staphylococcus aureus (strain COL) OX=93062 GN=rho PE=3 SV=1	1	1	0.0183	49957.5	7.76
$78-18	tr|A0A2S6DIB9|A0A2S6DIB9_STAAU Transcription termination factor Rho (Fragment) OS=Staphylococcus aureus OX=1280 GN=CSC87_16125 PE=4 SV=1	1	1	0.0615	15002	9.2
$78-19	tr|W8U458|W8U458_STAAU Transcription termination factor Rho OS=Staphylococcus aureus OX=1280 GN=rho PE=3 SV=1	1	1	0.0183	49957.5	7.76
$78-20	tr|A0A0D1IAB8|A0A0D1IAB8_STAAU Transcription termination factor Rho OS=Staphylococcus aureus subsp. aureus OX=46170 GN=rho PE=3 SV=1	1	1	0.0183	49929.5	7.75
$78-21	tr|A0A0S2J843|A0A0S2J843_STAAU Transcription termination factor Rho OS=Staphylococcus aureus OX=1280 GN=rho PE=3 SV=1	1	1	0.0183	49929.5	7.75
$78-22	tr|T1YC56|T1YC56_STAAU Transcription termination factor Rho OS=Staphylococcus aureus subsp. aureus CN1 OX=1193576 GN=rho PE=3 SV=1	1	1	0.0181	50522.1	7.75
$78-23	tr|A0A0E1AIZ2|A0A0E1AIZ2_STAAU Transcription termination factor Rho OS=Staphylococcus aureus subsp. aureus Z172 OX=1406863 GN=rho PE=3 SV=1	1	1	0.0183	49957.5	7.76
$78-24	tr|A0A0H3JNE2|A0A0H3JNE2_STAAN Transcription termination factor Rho OS=Staphylococcus aureus (strain N315) OX=158879 GN=rho PE=3 SV=1	1	1	0.0183	49957.5	7.76
$78-25	tr|A0A0H3JSJ3|A0A0H3JSJ3_STAAM Transcription termination factor Rho OS=Staphylococcus aureus (strain Mu50 / ATCC 700699) OX=158878 GN=rho PE=3 SV=1	1	1	0.0183	49957.5	7.76
$78-26	tr|A0A0E1VKB9|A0A0E1VKB9_STAA3 Transcription termination factor Rho OS=Staphylococcus aureus subsp. aureus USA300_TCH959 OX=450394 GN=rho PE=3 SV=1	1	1	0.0181	50522.1	7.75
$78-27	tr|A0A0H3JXD6|A0A0H3JXD6_STAAW Transcription termination factor Rho OS=Staphylococcus aureus (strain MW2) OX=196620 GN=rho PE=3 SV=1	1	1	0.0183	49957.5	7.76
$78-28	tr|A0A0H3KHZ8|A0A0H3KHZ8_STAAE Transcription termination factor Rho OS=Staphylococcus aureus (strain Newman) OX=426430 GN=rho PE=3 SV=1	1	1	0.0183	49957.5	7.76
$78-29	tr|Q2FWD7|Q2FWD7_STAA8 Transcription termination factor Rho OS=Staphylococcus aureus (strain NCTC 8325) OX=93061 GN=rho PE=3 SV=1	1	1	0.0183	49969.5	7.76
	R20190500775_1,7240	R.GLIVAPPK.A	794.513	-0.00036	2	1	44.88	0	0.000158	0|0	tr|A0A0E1XA23|A0A0E1XA23_STAAU/tr|A0A0E0VS49|A0A0E0VS49_STAA5/tr|A0A0H2XGJ3|A0A0H2XGJ3_STAA3/tr|A0A380EKP2|A0A380EKP2_STAAU/tr|A0A380DVZ6|A0A380DVZ6_STAAU/tr|A0A454GY07|A0A454GY07_STAAU/tr|A0A2X3YQB7|A0A2X3YQB7_STAAU/tr|A0A2X2KXS1|A0A2X2KXS1_STAAU/tr|A0A3S4NFT6|A0A3S4NFT6_STAAU/tr|A0A380DVA6|A0A380DVA6_STAAU/tr|A0A380DE87|A0A380DE87_STAAU/tr|A0A1Q8DD10|A0A1Q8DD10_STAAU/tr|A0A2S6DIB9|A0A2S6DIB9_ST…		8.75	0		0	2	MASCOT		T
$79-1	tr|A0A0E1VJA6|A0A0E1VJA6_STAA3 SagB-type dehydrogenase domain protein OS=Staphylococcus aureus subsp. aureus USA300_TCH959 OX=450394 GN=HMPREF0776_2540 PE=4 SV=1	1	1	0.0205	33591.7	5.54
$79-2	tr|A0A1D5ACV3|A0A1D5ACV3_STAAU Streptolysin S-associated protein SagB-like protein OS=Staphylococcus aureus OX=1280 GN=SAMEA1708664_02313 PE=4 SV=1	1	1	0.1224	5518.3	5.81
	R20190500775_1,2835	K.KNNIEK.L	745.42	-0.00024	2	1	24.3	0	0.397	0|0	tr|A0A1D5ACV3|A0A1D5ACV3_STAAU/tr|A0A0E1VJA6|A0A0E1VJA6_STAA3		8.59	1		0	2	MASCOT		T
$80-1	tr|A0A0E1VL42|A0A0E1VL42_STAA3 TMP repeat protein OS=Staphylococcus aureus subsp. aureus USA300_TCH959 OX=450394 GN=HMPREF0776_1887 PE=4 SV=1	1	1	0.0073	103631	9.43
	R20190500775_1,8732	K.LIGNIVK.A	756.498	-0.00098	2	1	21.6	0	0.173	0|0	tr|A0A0E1VL42|A0A0E1VL42_STAA3		8.75	0		0	2	MASCOT		T
$81-1	tr|A0A0E1VMM9|A0A0E1VMM9_STAA3 Copper-exporting ATPase OS=Staphylococcus aureus subsp. aureus USA300_TCH959 OX=450394 GN=HMPREF0776_0617 PE=3 SV=1	1	1	0.0062	86771.3	5.86
$81-2	tr|A0A0E1ALS0|A0A0E1ALS0_STAAU Lead, cadmium, zinc and mercury transporting ATPase OS=Staphylococcus aureus subsp. aureus Z172 OX=1406863 GN=copA PE=3 SV=1	1	1	0.0062	86737.3	5.7
$81-3	tr|T1YDD1|T1YDD1_STAAU Copper-exporting ATPase OS=Staphylococcus aureus subsp. aureus CN1 OX=1193576 GN=SAKOR_02548 PE=3 SV=1	1	1	0.0062	86742.3	5.8
$81-4	tr|A0A1S6AVY8|A0A1S6AVY8_STAAU ATPase P OS=Staphylococcus aureus OX=1280 GN=D1G21_13370 PE=3 SV=1	1	1	0.0062	86769.4	5.78
$81-5	tr|A0A390QXL8|A0A390QXL8_STAAU Copper-exporting P-type ATPase A OS=Staphylococcus aureus OX=1280 GN=copA PE=3 SV=1	1	1	0.0062	86772.4	5.89
$81-6	tr|A0A2S6DFN3|A0A2S6DFN3_STAAU Copper-translocating P-type ATPase OS=Staphylococcus aureus OX=1280 GN=C7P97_00530 PE=3 SV=1	1	1	0.0062	86731.3	5.82
$81-7	tr|A0A0Z2VVX7|A0A0Z2VVX7_STAAU Copper-exporting P-type ATPase A OS=Staphylococcus aureus OX=1280 GN=copA PE=3 SV=1	1	1	0.0062	86737.3	5.7
$81-8	tr|A0A2S6D8S2|A0A2S6D8S2_STAAU Copper-translocating P-type ATPase OS=Staphylococcus aureus OX=1280 GN=CV021_02225 PE=3 SV=1	1	1	0.0062	86732.3	5.76
$81-9	tr|A0A1Q8DHD5|A0A1Q8DHD5_STAAU Copper-translocating P-type ATPase OS=Staphylococcus aureus OX=1280 GN=BSZ10_01300 PE=3 SV=1	1	1	0.0063	86530.2	5.76
$81-10	tr|A0A2X3Q4X7|A0A2X3Q4X7_STAAU Copper-translocating P-type ATPase OS=Staphylococcus aureus OX=1280 GN=copA PE=3 SV=1	1	1	0.0062	86757.3	5.78
$81-11	tr|A0A077UMA1|A0A077UMA1_STAAU Copper-translocating P-type ATPase OS=Staphylococcus aureus OX=1280 GN=copA PE=3 SV=1	1	1	0.0062	86850.4	5.64
$81-12	tr|A0A0E1XDB7|A0A0E1XDB7_STAAU Copper-exporting ATPase OS=Staphylococcus aureus subsp. aureus MN8 OX=548470 GN=HMPREF0769_10592 PE=3 SV=1	1	1	0.0062	86737.3	5.7
$81-13	sp|A6U4T8|COPA_STAA2 Copper-exporting P-type ATPase OS=Staphylococcus aureus (strain JH1) OX=359787 GN=copA PE=3 SV=1	1	1	0.0062	86772.4	5.89
$81-14	tr|A0A0U1MVL1|A0A0U1MVL1_STAAU Copper transporter ATPase OS=Staphylococcus aureus OX=1280 GN=copA PE=3 SV=1	1	1	0.0062	86709.2	5.64
$81-15	tr|A0A0E0VS41|A0A0E0VS41_STAA5 Copper-exporting ATPase OS=Staphylococcus aureus subsp. aureus 71193 OX=1155084 GN=ST398NM01_2608 PE=3 SV=1	1	1	0.0062	86731.3	5.82
$81-16	tr|A0A454MHU1|A0A454MHU1_STAAU Copper-translocating P-type ATPase OS=Staphylococcus aureus OX=1280 GN=D1G05_01105 PE=3 SV=1	1	1	0.0062	86758.4	5.89
$81-17	tr|A0A380EPY2|A0A380EPY2_STAAU Copper-translocating P-type ATPase OS=Staphylococcus aureus OX=1280 GN=copA PE=3 SV=1	1	1	0.0066	82305.3	5.5
$81-18	tr|A0A1L1LTD1|A0A1L1LTD1_STAAU Copper-translocating P-type ATPase OS=Staphylococcus aureus OX=1280 GN=copA PE=3 SV=1	1	1	0.0062	86838.6	5.79
$81-19	tr|A0A0D6GUY3|A0A0D6GUY3_STAAU ATPase P OS=Staphylococcus aureus OX=1280 GN=copA PE=3 SV=1	1	1	0.0062	86743.4	5.82
$81-20	tr|A0A0D1I5E2|A0A0D1I5E2_STAAU ATPase P OS=Staphylococcus aureus subsp. aureus OX=46170 GN=QU38_16350 PE=3 SV=1	1	1	0.0062	86732.3	5.76
$81-21	tr|A0A380DXH8|A0A380DXH8_STAAU Copper-translocating P-type ATPase OS=Staphylococcus aureus OX=1280 GN=copA_2 PE=3 SV=1	1	1	0.0086	61761.8	5.6
$81-22	tr|A0A380DPU8|A0A380DPU8_STAAU Copper-translocating P-type ATPase OS=Staphylococcus aureus OX=1280 GN=copA_2 PE=4 SV=1	1	1	0.0129	42887.9	5.81
$81-23	tr|A0A3S5E0R4|A0A3S5E0R4_STAAU Copper-translocating P-type ATPase OS=Staphylococcus aureus OX=1280 GN=copA PE=3 SV=1	1	1	0.0062	86748.3	5.76
$81-24	tr|A0A2X2K1S7|A0A2X2K1S7_STAAU Copper-translocating P-type ATPase OS=Staphylococcus aureus OX=1280 GN=copA_2 PE=3 SV=1	1	1	0.0123	43523.9	5.24
$81-25	sp|Q7A3E6|COPA_STAAN Copper-exporting P-type ATPase OS=Staphylococcus aureus (strain N315) OX=158879 GN=copA PE=1 SV=1	1	1	0.0062	86772.4	5.89
$81-26	sp|Q99R80|COPA_STAAM Copper-exporting P-type ATPase OS=Staphylococcus aureus (strain Mu50 / ATCC 700699) OX=158878 GN=copA PE=3 SV=1	1	1	0.0062	86772.4	5.89
$81-27	sp|Q8NUQ9|COPA_STAAW Copper-exporting P-type ATPase OS=Staphylococcus aureus (strain MW2) OX=196620 GN=copA PE=3 SV=1	1	1	0.0062	86757.3	5.78
$81-28	sp|A8Z3F8|COPA_STAAT Copper-exporting P-type ATPase OS=Staphylococcus aureus (strain USA300 / TCH1516) OX=451516 GN=copA PE=3 SV=1	1	1	0.0062	86769.4	5.78
$81-29	sp|Q2FDV0|COPA_STAA3 Copper-exporting P-type ATPase OS=Staphylococcus aureus (strain USA300) OX=367830 GN=copA PE=3 SV=1	1	1	0.0062	86769.4	5.78
$81-30	sp|Q5HCZ3|COPA_STAAC Copper-exporting P-type ATPase OS=Staphylococcus aureus (strain COL) OX=93062 GN=copA PE=3 SV=1	1	1	0.0062	86743.4	5.82
$81-31	sp|A7X6S1|COPA_STAA1 Copper-exporting P-type ATPase OS=Staphylococcus aureus (strain Mu3 / ATCC 700698) OX=418127 GN=copA PE=3 SV=1	1	1	0.0062	86772.4	5.89
$81-32	sp|Q2YWA3|COPA_STAAB Copper-exporting P-type ATPase OS=Staphylococcus aureus (strain bovine RF122 / ET3-1) OX=273036 GN=copA PE=3 SV=1	1	1	0.0062	86715.3	5.89
$81-33	sp|Q6GDP1|COPA_STAAR Copper-exporting P-type ATPase OS=Staphylococcus aureus (strain MRSA252) OX=282458 GN=copA PE=3 SV=1	1	1	0.0062	86765.3	5.76
$81-34	sp|A6QK47|COPA_STAAE Copper-exporting P-type ATPase OS=Staphylococcus aureus (strain Newman) OX=426430 GN=copA PE=3 SV=1	1	1	0.0062	86743.4	5.82
$81-35	sp|Q2FV64|COPA_STAA8 Copper-exporting P-type ATPase OS=Staphylococcus aureus (strain NCTC 8325) OX=93061 GN=copA PE=1 SV=1	1	1	0.0062	86743.4	5.82
$81-36	sp|A5IVY3|COPA_STAA9 Copper-exporting P-type ATPase OS=Staphylococcus aureus (strain JH9) OX=359786 GN=copA PE=3 SV=1	1	1	0.0062	86772.4	5.89
$81-37	sp|Q6G6B7|COPA_STAAS Copper-exporting P-type ATPase OS=Staphylococcus aureus (strain MSSA476) OX=282459 GN=copA PE=3 SV=1	1	1	0.0062	86757.3	5.78
	R20190500775_1,3995	K.YLEAR.A	651.346	-0.0007	2	1	21.56	0	1	0|0	sp|Q99R80|COPA_STAAM/sp|Q7A3E6|COPA_STAAN/sp|A8Z3F8|COPA_STAAT/sp|Q8NUQ9|COPA_STAAW/sp|Q2FDV0|COPA_STAA3/sp|Q2FV64|COPA_STAA8/sp|A6QK47|COPA_STAAE/sp|Q6G6B7|COPA_STAAS/sp|A5IVY3|COPA_STAA9/sp|A7X6S1|COPA_STAA1/sp|Q5HCZ3|COPA_STAAC/sp|Q6GDP1|COPA_STAAR/sp|Q2YWA3|COPA_STAAB/sp|A6U4T8|COPA_STAA2/tr|A0A0E1XDB7|A0A0E1XDB7_STAAU/tr|A0A0E0VS41|A0A0E0VS41_STAA5/tr|A0A0U1MVL1|A0A0U1MVL1_STAAU/tr|A0A1Q8DHD…		6	0		0	2	MASCOT		T
$82-1	tr|A0A0E1VNB8|A0A0E1VNB8_STAA3 Superantigen-like protein OS=Staphylococcus aureus subsp. aureus USA300_TCH959 OX=450394 GN=HMPREF0776_1159 PE=4 SV=1	1	1	0.0345	26757.4	8.7
	R20190500775_1,9987	-.M*KLTGIAK.A	877.518	0.00257	2	1	23.99	0	0.202	0|0	tr|A0A0E1VNB8|A0A0E1VNB8_STAA3		10	1	15.994919 Oxidation (M)	0	2	MASCOT		T
$83-1	tr|A0A0E1VQP6|A0A0E1VQP6_STAA3 ATP-dependent Clp protease ATP-binding subunit ClpX OS=Staphylococcus aureus subsp. aureus USA300_TCH959 OX=450394 GN=clpX PE=3 SV=1	1	1	0.031	46296.9	4.55
$83-2	tr|A0A0E1AIY0|A0A0E1AIY0_STAAU ATP-dependent Clp protease ATP-binding subunit ClpX OS=Staphylococcus aureus subsp. aureus Z172 OX=1406863 GN=clpX PE=3 SV=1	1	1	0.031	46296.9	4.55
$83-3	tr|T1YBB6|T1YBB6_STAAU ATP-dependent Clp protease ATP-binding subunit ClpX OS=Staphylococcus aureus subsp. aureus CN1 OX=1193576 GN=clpX PE=3 SV=1	1	1	0.031	46296.9	4.55
$83-4	tr|A0A1Q8DFZ7|A0A1Q8DFZ7_STAAU ATP-dependent Clp protease ATP-binding subunit ClpX OS=Staphylococcus aureus OX=1280 GN=clpX PE=3 SV=1	1	1	0.031	46398.9	4.46
$83-5	tr|A0A133QAP9|A0A133QAP9_STAAU ATP-dependent Clp protease ATP-binding subunit ClpX (Fragment) OS=Staphylococcus aureus OX=1280 GN=HMPREF3211_00286 PE=3 SV=1	1	1	0.0496	28788.4	4.71
$83-6	tr|A0A2X2KZQ1|A0A2X2KZQ1_STAAU ATP-dependent Clp protease ATP-binding subunit ClpX OS=Staphylococcus aureus OX=1280 GN=clpX_1 PE=3 SV=1	1	1	0.0308	45942.1	5.03
$83-7	tr|A0A380EIQ8|A0A380EIQ8_STAAU ATP-dependent Clp protease ATP-binding subunit ClpX OS=Staphylococcus aureus OX=1280 GN=clpX_2 PE=3 SV=1	1	1	0.0428	33437.5	4.57
$83-8	tr|A0A380E3Q5|A0A380E3Q5_STAAU ATP-dependent Clp protease ATP-binding subunit ClpX OS=Staphylococcus aureus OX=1280 GN=clpX_2 PE=3 SV=1	1	1	0.0402	35490.9	4.71
$83-9	tr|A0A0U1MP66|A0A0U1MP66_STAAU ATP-dependent Clp protease ATP-binding subunit ClpX OS=Staphylococcus aureus OX=1280 GN=clpX PE=3 SV=1	1	1	0.031	46263.9	4.55
$83-10	tr|A0A0U1MMK6|A0A0U1MMK6_STAAU ATP-dependent Clp protease ATP-binding subunit ClpX OS=Staphylococcus aureus OX=1280 GN=clpX PE=3 SV=1	1	1	0.031	46282.9	4.55
$83-11	tr|A0A447ZA96|A0A447ZA96_STAAU ATP-dependent Clp protease ATP-binding subunit ClpX OS=Staphylococcus aureus OX=1280 GN=clpX PE=3 SV=1	1	1	0.031	46237.9	4.53
$83-12	tr|A0A166N0S9|A0A166N0S9_STAAU ATP-dependent Clp protease ATP-binding subunit ClpX OS=Staphylococcus aureus OX=1280 GN=clpX PE=3 SV=1	1	1	0.031	46278.9	4.55
$83-13	tr|W8U5B7|W8U5B7_STAAU ATP-dependent Clp protease ATP-binding subunit ClpX OS=Staphylococcus aureus OX=1280 GN=clpX PE=3 SV=1	1	1	0.031	46296.9	4.55
$83-14	tr|A0A033UZL6|A0A033UZL6_STAAU ATP-dependent Clp protease ATP-binding subunit ClpX OS=Staphylococcus aureus C0673 OX=1413510 GN=clpX PE=3 SV=1	1	1	0.031	46228.6	4.45
$83-15	tr|A0A380EUE1|A0A380EUE1_STAAU ATP-dependent Clp protease ATP-binding subunit ClpX OS=Staphylococcus aureus OX=1280 GN=clpX PE=3 SV=1	1	1	0.0318	45060	4.87
$83-16	tr|A0A380DFV6|A0A380DFV6_STAAU ATP-dependent Clp protease ATP-binding subunit ClpX OS=Staphylococcus aureus OX=1280 GN=clpX PE=3 SV=1	1	1	0.031	46367.9	4.56
$83-17	tr|A0A2S6D719|A0A2S6D719_STAAU ATP-dependent Clp protease ATP-binding subunit ClpX OS=Staphylococcus aureus OX=1280 GN=clpX PE=3 SV=1	1	1	0.031	46206.8	4.56
$83-18	tr|A0A0D1IFN3|A0A0D1IFN3_STAAU ATP-dependent Clp protease ATP-binding subunit ClpX OS=Staphylococcus aureus subsp. aureus OX=46170 GN=clpX PE=3 SV=1	1	1	0.031	46278.9	4.55
$83-19	tr|A0A077UL50|A0A077UL50_STAAU ATP-dependent Clp protease ATP-binding subunit ClpX OS=Staphylococcus aureus OX=1280 GN=clpX PE=3 SV=1	1	1	0.031	46321.9	4.54
$83-20	sp|Q2YTB5|CLPX_STAAB ATP-dependent Clp protease ATP-binding subunit ClpX OS=Staphylococcus aureus (strain bovine RF122 / ET3-1) OX=273036 GN=clpX PE=3 SV=1	1	1	0.031	46278.9	4.54
$83-21	sp|A5ITJ9|CLPX_STAA9 ATP-dependent Clp protease ATP-binding subunit ClpX OS=Staphylococcus aureus (strain JH9) OX=359786 GN=clpX PE=3 SV=1	1	1	0.031	46296.9	4.55
$83-22	sp|A6QHK8|CLPX_STAAE ATP-dependent Clp protease ATP-binding subunit ClpX OS=Staphylococcus aureus (strain Newman) OX=426430 GN=clpX PE=3 SV=1	1	1	0.031	46296.9	4.55
$83-23	sp|Q5HF98|CLPX_STAAC ATP-dependent Clp protease ATP-binding subunit ClpX OS=Staphylococcus aureus (strain COL) OX=93062 GN=clpX PE=3 SV=1	1	1	0.031	46296.9	4.55
$83-24	sp|A6U2E2|CLPX_STAA2 ATP-dependent Clp protease ATP-binding subunit ClpX OS=Staphylococcus aureus (strain JH1) OX=359787 GN=clpX PE=3 SV=1	1	1	0.031	46296.9	4.55
$83-25	sp|A7X396|CLPX_STAA1 ATP-dependent Clp protease ATP-binding subunit ClpX OS=Staphylococcus aureus (strain Mu3 / ATCC 700698) OX=418127 GN=clpX PE=3 SV=1	1	1	0.031	46296.9	4.55
$83-26	sp|Q2FXQ7|CLPX_STAA8 ATP-dependent Clp protease ATP-binding subunit ClpX OS=Staphylococcus aureus (strain NCTC 8325) OX=93061 GN=clpX PE=3 SV=1	1	1	0.031	46296.9	4.55
$83-27	sp|Q2FG62|CLPX_STAA3 ATP-dependent Clp protease ATP-binding subunit ClpX OS=Staphylococcus aureus (strain USA300) OX=367830 GN=clpX PE=3 SV=1	1	1	0.031	46296.9	4.55
$83-28	sp|Q8NW72|CLPX_STAAW ATP-dependent Clp protease ATP-binding subunit ClpX OS=Staphylococcus aureus (strain MW2) OX=196620 GN=clpX PE=3 SV=1	1	1	0.031	46295.9	4.57
$83-29	sp|A8Z2J5|CLPX_STAAT ATP-dependent Clp protease ATP-binding subunit ClpX OS=Staphylococcus aureus (strain USA300 / TCH1516) OX=451516 GN=clpX PE=3 SV=1	1	1	0.031	46296.9	4.55
$83-30	tr|A0A0E0VPL6|A0A0E0VPL6_STAA5 ATP-dependent Clp protease ATP-binding subunit ClpX OS=Staphylococcus aureus subsp. aureus 71193 OX=1155084 GN=clpX PE=3 SV=1	1	1	0.031	46278.9	4.55
$83-31	tr|A0A0E1X6K0|A0A0E1X6K0_STAAU ATP-dependent Clp protease ATP-binding subunit ClpX OS=Staphylococcus aureus subsp. aureus MN8 OX=548470 GN=clpX PE=3 SV=1	1	1	0.031	46278.9	4.55
$83-32	sp|P63790|CLPX_STAAN ATP-dependent Clp protease ATP-binding subunit ClpX OS=Staphylococcus aureus (strain N315) OX=158879 GN=clpX PE=1 SV=1	1	1	0.031	46296.9	4.55
$83-33	sp|P63789|CLPX_STAAM ATP-dependent Clp protease ATP-binding subunit ClpX OS=Staphylococcus aureus (strain Mu50 / ATCC 700699) OX=158878 GN=clpX PE=3 SV=1	1	1	0.031	46296.9	4.55
$83-34	sp|Q6G8Q1|CLPX_STAAS ATP-dependent Clp protease ATP-binding subunit ClpX OS=Staphylococcus aureus (strain MSSA476) OX=282459 GN=clpX PE=3 SV=1	1	1	0.031	46295.9	4.57
$83-35	sp|Q6GG31|CLPX_STAAR ATP-dependent Clp protease ATP-binding subunit ClpX OS=Staphylococcus aureus (strain MRSA252) OX=282458 GN=clpX PE=3 SV=1	1	1	0.031	46278.9	4.55
	R20190500775_1,8850	R.DVSGEGVQQALLK.I	1343.72	-0.00186	2	1	52.27	0	0.00032	0|0	sp|A7X396|CLPX_STAA1/sp|A6U2E2|CLPX_STAA2/sp|Q2FG62|CLPX_STAA3/sp|Q2FXQ7|CLPX_STAA8/sp|A5ITJ9|CLPX_STAA9/sp|Q2YTB5|CLPX_STAAB/sp|Q5HF98|CLPX_STAAC/sp|A6QHK8|CLPX_STAAE/sp|P63789|CLPX_STAAM/sp|P63790|CLPX_STAAN/sp|Q6GG31|CLPX_STAAR/sp|Q6G8Q1|CLPX_STAAS/sp|A8Z2J5|CLPX_STAAT/sp|Q8NW72|CLPX_STAAW/tr|A0A0E1X6K0|A0A0E1X6K0_STAAU/tr|A0A0E0VPL6|A0A0E0VPL6_STAA5/tr|A0A0U1MP66|A0A0U1MP66_STAAU/tr|A0A380E3Q…		4.37	0		0	2	MASCOT		T
$84-1	tr|A0A0E1VRN6|A0A0E1VRN6_STAA3 FtsK/SpoIIIE family protein OS=Staphylococcus aureus subsp. aureus USA300_TCH959 OX=450394 GN=HMPREF0776_0046 PE=4 SV=1	1	1	0.0243	53341.3	8.64
$84-2	tr|D2JLI6|D2JLI6_STAAU FtsK/SpoIIIE family protein OS=Staphylococcus aureus OX=1280 GN=ftsK_2 PE=4 SV=1	1	1	0.0243	53313.2	8.64
$84-3	tr|A0A0E1AK96|A0A0E1AK96_STAAU Uncharacterized protein OS=Staphylococcus aureus subsp. aureus Z172 OX=1406863 GN=SAZ172_2696 PE=4 SV=1	1	1	0.0243	53327.3	8.64
$84-4	tr|C4TFC5|C4TFC5_STAAU FtsK/SpoIIIE family protein OS=Staphylococcus aureus OX=1280 PE=4 SV=1	1	1	0.0243	53371.3	8.64
$84-5	tr|A0A068W674|A0A068W674_STAAU FtsK/SpoIIIE family protein OS=Staphylococcus aureus OX=1280 PE=4 SV=1	1	1	0.0243	53322.4	8.86
$84-6	tr|A0A0Y9RK74|A0A0Y9RK74_STAAU Cell division protein FtsK OS=Staphylococcus aureus OX=1280 GN=ftsK_1 PE=4 SV=1	1	1	0.0243	53327.3	8.64
$84-7	tr|D2JAR3|D2JAR3_STAAU FtsK/SpoIIIE family protein OS=Staphylococcus aureus OX=1280 GN=SAP077B_002 PE=4 SV=1	1	1	0.0243	53307.3	8.64
$84-8	tr|A0A0E1XGF9|A0A0E1XGF9_STAAU FtsK/SpoIIIE family protein OS=Staphylococcus aureus subsp. aureus MN8 OX=548470 GN=HMPREF0769_12462 PE=4 SV=1	1	1	0.0243	53380.3	8.64
$84-9	tr|A0A0H2XI98|A0A0H2XI98_STAA3 FtsK/SpoIIIE family protein OS=Staphylococcus aureus (strain USA300) OX=367830 GN=SAUSA300_1482 PE=4 SV=1	1	1	0.0243	53357.3	8.64
$84-10	tr|B6V388|B6V388_STAAU FtsK OS=Staphylococcus aureus OX=1280 GN=SAP015C_008 PE=4 SV=1	1	1	0.0243	53341.3	8.64
$84-11	tr|A0A454NFA1|A0A454NFA1_STAAU Cell division protein FtsK OS=Staphylococcus aureus OX=1280 GN=D1G21_04215 PE=4 SV=1	1	1	0.0243	53357.3	8.64
$84-12	tr|A0A0D1K038|A0A0D1K038_STAAU Cell division protein FtsK OS=Staphylococcus aureus subsp. aureus OX=46170 GN=QU38_07515 PE=4 SV=1	1	1	0.0243	53428.3	8.46
$84-13	tr|A0A0H2WWG8|A0A0H2WWG8_STAAC FtsK/SpoIIIE family protein OS=Staphylococcus aureus (strain COL) OX=93062 GN=SACOL1578 PE=4 SV=1	1	1	0.0243	53351.3	8.64
$84-14	tr|A0A2X2K228|A0A2X2K228_STAAU Putative coupling protein OS=Staphylococcus aureus OX=1280 GN=ftsK_2 PE=4 SV=1	1	1	0.0382	33707.2	6.04
$84-15	tr|A0A380EH46|A0A380EH46_STAAU Putative coupling protein OS=Staphylococcus aureus OX=1280 GN=NCTC10702_01248 PE=4 SV=1	1	1	0.084	15382.5	6.13
$84-16	tr|A0A2W2R8I9|A0A2W2R8I9_STAAU Putative coupling protein OS=Staphylococcus aureus OX=1280 GN=ftsK_2 PE=4 SV=1	1	1	0.0243	53351.3	8.64
$84-17	tr|A0A168JJM9|A0A168JJM9_STAAU FtsK/SpoIIIE family protein OS=Staphylococcus aureus OX=1280 GN=ftsK_1 PE=4 SV=1	1	1	0.0243	53380.3	8.64
	R20190500775_1,9613	R.VIGDDKVADTK.G	1160.62	-0.01869	2	1	20.36	0	0.615	0|0	tr|A0A0E1XGF9|A0A0E1XGF9_STAAU/tr|A0A0H2XI98|A0A0H2XI98_STAA3/tr|A0A380EH46|A0A380EH46_STAAU/tr|A0A2X2K228|A0A2X2K228_STAAU/tr|A0A168JJM9|A0A168JJM9_STAAU/tr|A0A2W2R8I9|A0A2W2R8I9_STAAU/tr|A0A454NFA1|A0A454NFA1_STAAU/tr|B6V388|B6V388_STAAU/tr|A0A0H2WWG8|A0A0H2WWG8_STAAC/tr|A0A0D1K038|A0A0D1K038_STAAU/tr|A0A068W674|A0A068W674_STAAU/tr|C4TFC5|C4TFC5_STAAU/tr|D2JAR3|D2JAR3_STAAU/tr|A0A0Y9RK74|A0A0Y9…		4.43	1		0	2	MASCOT		T
$85-1	tr|A0A0E1XFV3|A0A0E1XFV3_STAAU DNA-binding protein HU OS=Staphylococcus aureus subsp. aureus MN8 OX=548470 GN=hup PE=3 SV=1	1	1	0.0667	9625.89	9.52
$85-2	sp|Q7A0U9|DBH_STAAW DNA-binding protein HU OS=Staphylococcus aureus (strain MW2) OX=196620 GN=hup PE=3 SV=1	1	1	0.0667	9625.89	9.52
$85-3	tr|A0A0H2XF50|A0A0H2XF50_STAA3 DNA-binding protein HU OS=Staphylococcus aureus (strain USA300) OX=367830 GN=hup PE=3 SV=1	1	1	0.0667	9625.89	9.52
$85-4	tr|A0A0E0VQC4|A0A0E0VQC4_STAA5 DNA-binding protein HU OS=Staphylococcus aureus subsp. aureus 71193 OX=1155084 GN=ST398NM01_1471 PE=3 SV=1	1	1	0.0667	9625.89	9.52
$85-5	sp|Q7A5J1|DBH_STAAN DNA-binding protein HU OS=Staphylococcus aureus (strain N315) OX=158879 GN=hup PE=1 SV=1	1	1	0.0667	9625.89	9.52
$85-6	sp|Q99U17|DBH_STAAM DNA-binding protein HU OS=Staphylococcus aureus (strain Mu50 / ATCC 700699) OX=158878 GN=hup PE=1 SV=1	1	1	0.0667	9625.89	9.52
$85-7	sp|Q6G990|DBH_STAAS DNA-binding protein HU OS=Staphylococcus aureus (strain MSSA476) OX=282459 GN=hup PE=3 SV=1	1	1	0.0667	9625.89	9.52
$85-8	sp|Q6GGT8|DBH_STAAR DNA-binding protein HU OS=Staphylococcus aureus (strain MRSA252) OX=282458 GN=hup PE=3 SV=1	1	1	0.0667	9625.89	9.52
$85-9	tr|A0A380DF72|A0A380DF72_STAAU DNA-binding protein II HBsu OS=Staphylococcus aureus OX=1280 GN=hu PE=3 SV=1	1	1	0.0667	9666.99	9.65
$85-10	tr|A0A0D1IX84|A0A0D1IX84_STAAU DNA-binding protein OS=Staphylococcus aureus subsp. aureus OX=46170 GN=QU38_13785 PE=3 SV=1	1	1	0.0667	9625.89	9.52
$85-11	tr|A0A380E2T1|A0A380E2T1_STAAU DNA-binding protein II HBsu OS=Staphylococcus aureus OX=1280 GN=hu PE=3 SV=1	1	1	0.0667	9668.04	9.7
$85-12	tr|A0A033V3C9|A0A033V3C9_STAAU DNA-binding protein HU OS=Staphylococcus aureus C0673 OX=1413510 GN=V070_00519 PE=3 SV=1	1	1	0.0667	9714.04	9.65
$85-13	tr|W8U5T9|W8U5T9_STAAU DNA-binding protein OS=Staphylococcus aureus OX=1280 GN=hu PE=3 SV=1	1	1	0.0667	9625.89	9.52
$85-14	tr|A0A0U1MMG5|A0A0U1MMG5_STAAU Non-specific DNA-binding protein HBsu signal recognition particle-like (SRP) component OS=Staphylococcus aureus OX=1280 GN=hbs PE=3 SV=1	1	1	0.0667	9609.89	9.52
$85-15	tr|A0A1Q8DDZ4|A0A1Q8DDZ4_STAAU DNA-binding protein OS=Staphylococcus aureus OX=1280 GN=BSZ10_06920 PE=3 SV=1	1	1	0.0667	9669.94	9.52
$85-16	tr|A0A3S4NGR3|A0A3S4NGR3_STAAU DNA-binding protein II HBsu OS=Staphylococcus aureus OX=1280 GN=hu PE=3 SV=1	1	1	0.0667	9622.97	9.52
$85-17	tr|A0A2S6D954|A0A2S6D954_STAAU DNA-binding protein (Fragment) OS=Staphylococcus aureus OX=1280 GN=CV021_00985 PE=4 SV=1	1	1	0.1765	3591.17	10.38
$85-18	sp|Q5HFV0|DBH_STAAC DNA-binding protein HU OS=Staphylococcus aureus (strain COL) OX=93062 GN=hup PE=3 SV=1	1	1	0.0667	9625.89	9.52
$85-19	tr|Q2FYG2|Q2FYG2_STAA8 DNA-binding protein HU, putative OS=Staphylococcus aureus (strain NCTC 8325) OX=93061 GN=SAOUHSC_01490 PE=3 SV=1	1	1	0.0667	9625.89	9.52
$85-20	tr|A0A0H3K873|A0A0H3K873_STAAE DNA-binding protein HU OS=Staphylococcus aureus (strain Newman) OX=426430 GN=NWMN_1382 PE=3 SV=1	1	1	0.0667	9625.89	9.52
$85-21	tr|A0A0E1VHG1|A0A0E1VHG1_STAA3 DNA-binding protein HU OS=Staphylococcus aureus subsp. aureus USA300_TCH959 OX=450394 GN=hup PE=3 SV=1	1	1	0.0667	9625.89	9.52
$85-22	tr|T1Y8G6|T1Y8G6_STAAU DNA-binding protein HU OS=Staphylococcus aureus subsp. aureus CN1 OX=1193576 GN=SAKOR_01416 PE=3 SV=1	1	1	0.0667	9625.89	9.52
$85-23	tr|A0A0E1AKE4|A0A0E1AKE4_STAAU DNA-binding protein HBsu OS=Staphylococcus aureus subsp. aureus Z172 OX=1406863 GN=hup PE=3 SV=1	1	1	0.0667	9625.89	9.52
	R20190500775_1,875	R.NPQTGK.E	644.336	-9e-05	2	1	24.92	0	0.0409	0|0	sp|Q5HFV0|DBH_STAAC/sp|Q99U17|DBH_STAAM/sp|Q7A5J1|DBH_STAAN/sp|Q6GGT8|DBH_STAAR/sp|Q6G990|DBH_STAAS/sp|Q7A0U9|DBH_STAAW/tr|A0A0E1XFV3|A0A0E1XFV3_STAAU/tr|A0A0E0VQC4|A0A0E0VQC4_STAA5/tr|A0A0H2XF50|A0A0H2XF50_STAA3/tr|A0A380DF72|A0A380DF72_STAAU/tr|A0A1Q8DDZ4|A0A1Q8DDZ4_STAAU/tr|A0A0U1MMG5|A0A0U1MMG5_STAAU/tr|A0A2S6D954|A0A2S6D954_STAAU/tr|A0A3S4NGR3|A0A3S4NGR3_STAAU/tr|A0A380E2T1|A0A380E2T1_STAAU/…		8.75	0		0	2	MASCOT		T
$86-1	tr|A0A0H2WZ27|A0A0H2WZ27_STAAC Phenylalanine--tRNA ligase beta subunit OS=Staphylococcus aureus (strain COL) OX=93062 GN=SACOL1792 PE=3 SV=1	1	1	0.0303	21689.5	4.77
$86-2	tr|A0A0E0VPQ8|A0A0E0VPQ8_STAA5 Phenylalanine--tRNA ligase beta subunit OS=Staphylococcus aureus subsp. aureus 71193 OX=1155084 GN=pheT PE=3 SV=1	1	1	0.0075	88988.6	4.71
$86-3	tr|A0A133Q4D5|A0A133Q4D5_STAAU Phenylalanine--tRNA ligase beta subunit (Fragment) OS=Staphylococcus aureus OX=1280 GN=HMPREF3211_00817 PE=3 SV=1	1	1	0.0158	41888.8	4.57
$86-4	tr|A0A0H2XIH7|A0A0H2XIH7_STAA3 Phenylalanine--tRNA ligase beta subunit OS=Staphylococcus aureus (strain USA300) OX=367830 GN=SAUSA300_1688 PE=3 SV=1	1	1	0.0303	21689.5	4.77
$86-5	tr|A0A0E1X6M2|A0A0E1X6M2_STAAU Phenylalanine--tRNA ligase beta subunit OS=Staphylococcus aureus subsp. aureus MN8 OX=548470 GN=pheT PE=3 SV=1	1	1	0.0075	88985.7	4.7
$86-6	sp|Q8NX60|SYFB_STAAW Phenylalanine--tRNA ligase beta subunit OS=Staphylococcus aureus (strain MW2) OX=196620 GN=pheT PE=3 SV=1	1	1	0.0075	88925.6	4.67
$86-7	tr|A0A0E0VPZ4|A0A0E0VPZ4_STAA5 Phenylalanine--tRNA ligase beta subunit OS=Staphylococcus aureus subsp. aureus 71193 OX=1155084 GN=ST398NM01_1795 PE=3 SV=1	1	1	0.0299	22006	4.69
$86-8	tr|A0A0E1X4I2|A0A0E1X4I2_STAAU Phenylalanine--tRNA ligase beta subunit OS=Staphylococcus aureus subsp. aureus MN8 OX=548470 GN=HMPREF0769_11948 PE=3 SV=1	1	1	0.0283	23213.1	4.61
$86-9	tr|A0A077UM19|A0A077UM19_STAAU Phenylalanine--tRNA ligase beta subunit OS=Staphylococcus aureus OX=1280 GN=pheT_1 PE=3 SV=1	1	1	0.0075	88978.9	4.78
$86-10	tr|A0A454V6G1|A0A454V6G1_STAAU Phenylalanine--tRNA ligase beta subunit OS=Staphylococcus aureus OX=1280 GN=pheT PE=3 SV=1	1	1	0.0075	88905.6	4.67
$86-11	tr|A0A077UM77|A0A077UM77_STAAU Phenylalanine--tRNA ligase beta subunit OS=Staphylococcus aureus OX=1280 GN=pheT_2 PE=3 SV=1	1	1	0.0303	21600.5	4.78
$86-12	tr|A0A3N0JR09|A0A3N0JR09_STAAU Phenylalanine--tRNA ligase beta subunit OS=Staphylococcus aureus OX=1280 GN=EF900_08790 PE=3 SV=1	1	1	0.0303	21703.6	4.77
$86-13	tr|A0A454H0B7|A0A454H0B7_STAAU Phenylalanine--tRNA ligase beta subunit OS=Staphylococcus aureus OX=1280 GN=pheT PE=3 SV=1	1	1	0.0075	88916.6	4.73
$86-14	tr|A0A1Q8DBS6|A0A1Q8DBS6_STAAU Phenylalanine--tRNA ligase beta subunit OS=Staphylococcus aureus OX=1280 GN=pheT PE=3 SV=1	1	1	0.0075	88603.8	4.64
$86-15	tr|A0A380DDS0|A0A380DDS0_STAAU Phenylalanine--tRNA ligase beta subunit OS=Staphylococcus aureus OX=1280 GN=pheT_1 PE=3 SV=1	1	1	0.0302	21670.4	4.85
$86-16	tr|A0A0U1MLG2|A0A0U1MLG2_STAAU Phenylalanine--tRNA ligase beta subunit OS=Staphylococcus aureus OX=1280 GN=pheT_2 PE=3 SV=1	1	1	0.0075	88866.9	4.86
$86-17	tr|A0A168KVP2|A0A168KVP2_STAAU Phenylalanine--tRNA ligase beta subunit OS=Staphylococcus aureus OX=1280 GN=pheT_2 PE=3 SV=1	1	1	0.0075	88985.7	4.7
$86-18	sp|Q5HGU5|SYFB_STAAC Phenylalanine--tRNA ligase beta subunit OS=Staphylococcus aureus (strain COL) OX=93062 GN=pheT PE=3 SV=1	1	1	0.0075	88919.6	4.67
$86-19	sp|Q2YX86|SYFB_STAAB Phenylalanine--tRNA ligase beta subunit OS=Staphylococcus aureus (strain bovine RF122 / ET3-1) OX=273036 GN=pheT PE=3 SV=1	1	1	0.0075	88905.6	4.69
$86-20	sp|Q6GHU6|SYFB_STAAR Phenylalanine--tRNA ligase beta subunit OS=Staphylococcus aureus (strain MRSA252) OX=282458 GN=pheT PE=3 SV=1	1	1	0.0075	88985.7	4.7
$86-21	sp|P67040|SYFB_STAAM Phenylalanine--tRNA ligase beta subunit OS=Staphylococcus aureus (strain Mu50 / ATCC 700699) OX=158878 GN=pheT PE=3 SV=1	1	1	0.0075	88938.6	4.66
$86-22	sp|P67041|SYFB_STAAN Phenylalanine--tRNA ligase beta subunit OS=Staphylococcus aureus (strain N315) OX=158879 GN=pheT PE=1 SV=1	1	1	0.0075	88938.6	4.66
$86-23	sp|Q9AGR3|SYFB_STAAU Phenylalanine--tRNA ligase beta subunit OS=Staphylococcus aureus OX=1280 GN=pheT PE=3 SV=1	1	1	0.0075	88966.6	4.66
$86-24	sp|Q2FHU2|SYFB_STAA3 Phenylalanine--tRNA ligase beta subunit OS=Staphylococcus aureus (strain USA300) OX=367830 GN=pheT PE=3 SV=1	1	1	0.0075	88977.7	4.66
$86-25	sp|Q6GA75|SYFB_STAAS Phenylalanine--tRNA ligase beta subunit OS=Staphylococcus aureus (strain MSSA476) OX=282459 GN=pheT PE=3 SV=1	1	1	0.0075	88925.6	4.67
$86-26	tr|A0A0U1N0A7|A0A0U1N0A7_STAAU Phenylalanine--tRNA ligase beta subunit OS=Staphylococcus aureus OX=1280 GN=pheT_1 PE=3 SV=1	1	1	0.0303	21616.4	4.56
$86-27	tr|Q2FZD8|Q2FZD8_STAA8 Phenylalanine--tRNA ligase beta subunit OS=Staphylococcus aureus (strain NCTC 8325) OX=93061 GN=pheT PE=3 SV=1	1	1	0.0075	88919.6	4.67
$86-28	tr|Q2FXI8|Q2FXI8_STAA8 Phenylalanine--tRNA ligase beta subunit OS=Staphylococcus aureus (strain NCTC 8325) OX=93061 GN=SAOUHSC_01858 PE=3 SV=1	1	1	0.0303	21689.5	4.77
$86-29	tr|A0A0H3K7K4|A0A0H3K7K4_STAAE Phenylalanine--tRNA ligase beta subunit OS=Staphylococcus aureus (strain Newman) OX=426430 GN=pheT PE=3 SV=1	1	1	0.0075	88919.6	4.67
$86-30	tr|A0A0H3K3J6|A0A0H3K3J6_STAAW Phenylalanine--tRNA ligase beta subunit OS=Staphylococcus aureus (strain MW2) OX=196620 GN=MW1685 PE=3 SV=1	1	1	0.0303	21689.5	4.77
$86-31	tr|A0A0Y9SJJ4|A0A0Y9SJJ4_STAAU Phenylalanine--tRNA ligase beta subunit OS=Staphylococcus aureus OX=1280 GN=pheT_1 PE=3 SV=1	1	1	0.0075	88919.6	4.67
$86-32	tr|A0A1S6B907|A0A1S6B907_STAAU Phenylalanine--tRNA ligase beta subunit OS=Staphylococcus aureus OX=1280 GN=pheT PE=3 SV=1	1	1	0.0075	88977.7	4.66
$86-33	tr|A0A033V1L1|A0A033V1L1_STAAU Phenylalanine--tRNA ligase beta subunit OS=Staphylococcus aureus C0673 OX=1413510 GN=V070_00800 PE=3 SV=1	1	1	0.0299	22135.1	4.68
$86-34	tr|A0A2S6DR14|A0A2S6DR14_STAAU Phenylalanine--tRNA ligase beta subunit OS=Staphylococcus aureus OX=1280 GN=pheT PE=3 SV=1	1	1	0.0075	88960.6	4.71
$86-35	tr|A0A0H3KDC8|A0A0H3KDC8_STAAE Phenylalanine--tRNA ligase beta subunit OS=Staphylococcus aureus (strain Newman) OX=426430 GN=NWMN_1635 PE=3 SV=1	1	1	0.0303	21689.5	4.77
$86-36	tr|T1YAW2|T1YAW2_STAAU Phenylalanine--tRNA ligase beta subunit OS=Staphylococcus aureus subsp. aureus CN1 OX=1193576 GN=SAKOR_01683 PE=3 SV=1	1	1	0.0303	21689.5	4.77
$86-37	tr|A0A0E1VGN8|A0A0E1VGN8_STAA3 Phenylalanine--tRNA ligase beta subunit OS=Staphylococcus aureus subsp. aureus USA300_TCH959 OX=450394 GN=HMPREF0776_2774 PE=3 SV=1	1	1	0.0303	21689.5	4.77
$86-38	tr|T1Y8I2|T1Y8I2_STAAU Phenylalanine--tRNA ligase beta subunit OS=Staphylococcus aureus subsp. aureus CN1 OX=1193576 GN=pheT PE=3 SV=1	1	1	0.0075	88900.6	4.72
$86-39	tr|A0A0H3JS23|A0A0H3JS23_STAAM Phenylalanine--tRNA ligase beta subunit OS=Staphylococcus aureus (strain Mu50 / ATCC 700699) OX=158878 GN=SAV1742 PE=3 SV=1	1	1	0.0303	21689.5	4.77
$86-40	tr|A0A0E1AJ54|A0A0E1AJ54_STAAU Phenylalanine--tRNA ligase beta subunit OS=Staphylococcus aureus subsp. aureus Z172 OX=1406863 GN=SAZ172_1756 PE=3 SV=1	1	1	0.0303	21689.5	4.77
$86-41	tr|A0A0E1AK65|A0A0E1AK65_STAAU Phenylalanine--tRNA ligase beta subunit OS=Staphylococcus aureus subsp. aureus Z172 OX=1406863 GN=pheT PE=3 SV=1	1	1	0.0075	88919.6	4.67
$86-42	tr|A0A0Z0XGB4|A0A0Z0XGB4_STAAU Phenylalanine--tRNA ligase beta subunit OS=Staphylococcus aureus OX=1280 GN=pheT_1 PE=3 SV=1	1	1	0.0283	23213.1	4.61
$86-43	tr|A0A0E1VIH6|A0A0E1VIH6_STAA3 Phenylalanine--tRNA ligase beta subunit OS=Staphylococcus aureus subsp. aureus USA300_TCH959 OX=450394 GN=pheT PE=3 SV=1	1	1	0.0075	88900.6	4.67
$86-44	tr|A0A380E522|A0A380E522_STAAU tRNA-binding domain-containing protein OS=Staphylococcus aureus OX=1280 GN=pheT_5 PE=4 SV=1	1	1	0.0706	9345.52	5.18
$86-45	tr|A0A380DZB6|A0A380DZB6_STAAU Phenylalanine--tRNA ligase beta subunit OS=Staphylococcus aureus OX=1280 GN=pheT_3 PE=3 SV=1	1	1	0.0882	7197.23	6.53
$86-46	tr|A0A3S4Q816|A0A3S4Q816_STAAU Phenylalanine--tRNA ligase beta subunit OS=Staphylococcus aureus OX=1280 GN=pheT_1 PE=3 SV=1	1	1	0.0075	88962.6	4.71
$86-47	tr|A0A1D4REF3|A0A1D4REF3_STAAU Phenylalanine--tRNA ligase beta subunit OS=Staphylococcus aureus OX=1280 GN=pheT_3 PE=3 SV=1	1	1	0.0075	88920.6	4.69
$86-48	tr|A0A1Q8DEG6|A0A1Q8DEG6_STAAU Phenylalanine--tRNA ligase beta subunit OS=Staphylococcus aureus OX=1280 GN=BSZ10_06000 PE=3 SV=1	1	1	0.0302	21610.4	5.03
$86-49	tr|A0A380DPN8|A0A380DPN8_STAAU Phenylalanine--tRNA ligase beta subunit OS=Staphylococcus aureus OX=1280 GN=pheT_2 PE=3 SV=1	1	1	0.0078	84865.2	4.84
$86-50	tr|A0A0U1MPV4|A0A0U1MPV4_STAAU Phenylalanine--tRNA ligase beta subunit OS=Staphylococcus aureus OX=1280 GN=ytpR PE=3 SV=1	1	1	0.0303	21660.5	4.69
$86-51	tr|A0A2S6D4Q1|A0A2S6D4Q1_STAAU Phenylalanine--tRNA ligase beta subunit OS=Staphylococcus aureus OX=1280 GN=pheT PE=3 SV=1	1	1	0.0075	88931.6	4.73
$86-52	tr|A0A2X2K300|A0A2X2K300_STAAU Phenylalanine--tRNA ligase beta subunit OS=Staphylococcus aureus OX=1280 GN=pheT_2 PE=3 SV=1	1	1	0.0105	63605.3	4.69
$86-53	tr|A0A3A5M6J9|A0A3A5M6J9_STAAU Phenylalanine--tRNA ligase beta subunit OS=Staphylococcus aureus OX=1280 GN=pheT PE=3 SV=1	1	1	0.0075	88938.6	4.66
$86-54	tr|A0A2S6DGF7|A0A2S6DGF7_STAAU Phenylalanine--tRNA ligase beta subunit OS=Staphylococcus aureus OX=1280 GN=pheT_3 PE=3 SV=1	1	1	0.0303	21662.5	4.69
$86-55	tr|A0A484VYS2|A0A484VYS2_STAAU Phenylalanyl-tRNA synthetase beta chain OS=Staphylococcus aureus OX=1280 GN=pheT_1 PE=4 SV=1	1	1	0.0075	88918.6	4.69
$86-56	tr|W8U565|W8U565_STAAU Phenylalanine--tRNA ligase beta subunit OS=Staphylococcus aureus OX=1280 GN=pheT_2 PE=3 SV=1	1	1	0.0303	21689.5	4.77
$86-57	tr|A0A380DHV5|A0A380DHV5_STAAU Phenylalanine--tRNA ligase beta subunit OS=Staphylococcus aureus OX=1280 GN=pheT_2 PE=3 SV=1	1	1	0.0075	88422.1	4.92
$86-58	tr|A0A0U1MIC2|A0A0U1MIC2_STAAU Phenylalanine--tRNA ligase beta subunit OS=Staphylococcus aureus OX=1280 GN=pheT PE=3 SV=1	1	1	0.0075	88891.6	4.71
$86-59	tr|A0A0D1JI05|A0A0D1JI05_STAAU Phenylalanine--tRNA ligase beta subunit OS=Staphylococcus aureus subsp. aureus OX=46170 GN=pheT PE=3 SV=1	1	1	0.0075	88918.6	4.71
$86-60	tr|A0A0D1HJT7|A0A0D1HJT7_STAAU Phenylalanine--tRNA ligase beta subunit OS=Staphylococcus aureus subsp. aureus OX=46170 GN=QU38_08200 PE=3 SV=1	1	1	0.0303	21635.4	4.63
$86-61	tr|A0A0H3JME4|A0A0H3JME4_STAAN Phenylalanine--tRNA ligase beta subunit OS=Staphylococcus aureus (strain N315) OX=158879 GN=SA1563 PE=3 SV=1	1	1	0.0303	21689.5	4.77
	R20190500775_1,2756	K.HPDADK.L	682.315	0.01097	2	1	21.96	0	0.137	0|0	sp|Q9AGR3|SYFB_STAAU/sp|P67041|SYFB_STAAN/sp|Q6GA75|SYFB_STAAS/sp|Q2FHU2|SYFB_STAA3/sp|Q2YX86|SYFB_STAAB/sp|Q5HGU5|SYFB_STAAC/sp|P67040|SYFB_STAAM/sp|Q6GHU6|SYFB_STAAR/sp|Q8NX60|SYFB_STAAW/tr|A0A0E1X6M2|A0A0E1X6M2_STAAU/tr|A0A0E1X4I2|A0A0E1X4I2_STAAU/tr|A0A0E0VPZ4|A0A0E0VPZ4_STAA5/tr|A0A0E0VPQ8|A0A0E0VPQ8_STAA5/tr|A0A0H2WZ27|A0A0H2WZ27_STAAC/tr|A0A0H2XIH7|A0A0H2XIH7_STAA3/tr|A0A133Q4D5|A0A133Q4D5…		5.21	0		0	2	MASCOT		T
$87-1	tr|A0A0H2XFP5|A0A0H2XFP5_STAA3 Fmt protein OS=Staphylococcus aureus (strain USA300) OX=367830 GN=fmt PE=4 SV=1	1	1	0.0176	46066.9	9.63
$87-2	sp|Q7A185|FMTA_STAAW Protein FmtA OS=Staphylococcus aureus (strain MW2) OX=196620 GN=fmtA PE=3 SV=1	1	1	0.0176	46066.8	9.61
$87-3	tr|A0A380EFU6|A0A380EFU6_STAAU FmtA protein involved in methicillin resistance affects cell wall cross-linking and amidation OS=Staphylococcus aureus OX=1280 GN=fmtA_1 PE=4 SV=1	1	1	0.0324	25124.1	9.73
$87-4	tr|A0A3S4QAS5|A0A3S4QAS5_STAAU FmtA protein involved in methicillin resistance affects cell wall cross-linking and amidation OS=Staphylococcus aureus OX=1280 GN=fmtA_1 PE=4 SV=1	1	1	0.0176	46108.9	9.62
$87-5	sp|Q5HH27|FMTA_STAAC Protein FmtA OS=Staphylococcus aureus (strain COL) OX=93062 GN=fmtA PE=2 SV=1	1	1	0.0176	46066.9	9.63
$87-6	sp|O50608|FMTA_STAAU Protein FmtA OS=Staphylococcus aureus OX=1280 GN=fmtA PE=2 SV=1	1	1	0.0176	46066.8	9.61
$87-7	sp|Q2FZK3|FMTA_STAA8 Protein FmtA OS=Staphylococcus aureus (strain NCTC 8325) OX=93061 GN=fmtA PE=2 SV=1	1	1	0.0176	46066.9	9.63
$87-8	sp|Q7A2T0|FMTA_STAAM Protein FmtA OS=Staphylococcus aureus (strain Mu50 / ATCC 700699) OX=158878 GN=fmtA PE=3 SV=1	1	1	0.0176	46066.8	9.61
$87-9	tr|A0A380E1M3|A0A380E1M3_STAAU FmtA protein involved in methicillin resistance affects cell wall cross-linking and amidation OS=Staphylococcus aureus OX=1280 GN=fmtA_2 PE=4 SV=1	1	1	0.0378	21633.3	9.72
$87-10	tr|A0A0H3KC16|A0A0H3KC16_STAAE Autolysis and methicillin resistant-related protein FmtA OS=Staphylococcus aureus (strain Newman) OX=426430 GN=NWMN_0926 PE=4 SV=1	1	1	0.0176	46066.9	9.63
$87-11	tr|A0A0E1VIS9|A0A0E1VIS9_STAA3 Beta-lactamase OS=Staphylococcus aureus subsp. aureus USA300_TCH959 OX=450394 GN=HMPREF0776_2047 PE=4 SV=1	1	1	0.0176	46066.8	9.61
$87-12	tr|T1Y8T7|T1Y8T7_STAAU Beta-lactamase family protein OS=Staphylococcus aureus subsp. aureus CN1 OX=1193576 GN=SAKOR_00978 PE=4 SV=1	1	1	0.0176	46066.8	9.61
$87-13	tr|A0A0E1AF06|A0A0E1AF06_STAAU FmtA protein involved in methicillin resistance OS=Staphylococcus aureus subsp. aureus Z172 OX=1406863 GN=fmtA PE=4 SV=1	1	1	0.0176	46066.9	9.63
$87-14	tr|A0A0D3Q6L1|A0A0D3Q6L1_STAAU Beta-lactamase OS=Staphylococcus aureus OX=1280 GN=fmtA_1 PE=4 SV=1	1	1	0.0176	46066.9	9.63
$87-15	tr|A0A0D1IAS9|A0A0D1IAS9_STAAU Methicillin resistance protein FmtA OS=Staphylococcus aureus subsp. aureus OX=46170 GN=QU38_05530 PE=4 SV=1	1	1	0.0176	46116.8	9.62
$87-16	tr|A0A2W3HE83|A0A2W3HE83_STAAU Autolysis and methicillin resistant-related protein OS=Staphylococcus aureus OX=1280 GN=fmtA_2 PE=4 SV=1	1	1	0.0176	46066.8	9.61
$87-17	tr|A0A2S6D7I3|A0A2S6D7I3_STAAU FmtA protein involved in methicillin resistance affects cell wall cross-linking and amidation OS=Staphylococcus aureus OX=1280 GN=fmtA PE=4 SV=1	1	1	0.0176	46108.9	9.61
$87-18	sp|Q6GAF6|FMTA_STAAS Protein FmtA OS=Staphylococcus aureus (strain MSSA476) OX=282459 GN=fmtA PE=3 SV=1	1	1	0.0176	46066.8	9.61
$87-19	sp|Q7A6A2|FMTA_STAAN Protein FmtA OS=Staphylococcus aureus (strain N315) OX=158879 GN=fmtA PE=1 SV=1	1	1	0.0176	46066.8	9.61
	R20190500775_1,5926	K.EKVAPSK.L	758.441	-0.00109	2	1	29.22	0	0.0851	0|0	sp|Q7A6A2|FMTA_STAAN/sp|Q6GAF6|FMTA_STAAS/sp|O50608|FMTA_STAAU/sp|Q5HH27|FMTA_STAAC/sp|Q7A2T0|FMTA_STAAM/sp|Q2FZK3|FMTA_STAA8/sp|Q7A185|FMTA_STAAW/tr|A0A0H2XFP5|A0A0H2XFP5_STAA3/tr|A0A3S4QAS5|A0A3S4QAS5_STAAU/tr|A0A380EFU6|A0A380EFU6_STAAU/tr|A0A380E1M3|A0A380E1M3_STAAU/tr|A0A0D1IAS9|A0A0D1IAS9_STAAU/tr|A0A0D3Q6L1|A0A0D3Q6L1_STAAU/tr|A0A2S6D7I3|A0A2S6D7I3_STAAU/tr|A0A2W3HE83|A0A2W3HE83_STAAU/tr|A…		8.69	1		0	2	MASCOT		T
$88-1	tr|A0A0H3JKS9|A0A0H3JKS9_STAAN KdpE(SCCmec) protein OS=Staphylococcus aureus (strain N315) OX=158879 GN=kdpE(SCCmec) PE=4 SV=1	1	1	0.0303	26491.3	6.07
$88-2	tr|A0A0H3JNX0|A0A0H3JNX0_STAAM Transcription regulator protein kdpE OS=Staphylococcus aureus (strain Mu50 / ATCC 700699) OX=158878 GN=kdpE PE=4 SV=1	1	1	0.0303	26491.3	6.07
$88-3	tr|Q9XBA2|Q9XBA2_STAAU DNA-binding response regulator OS=Staphylococcus aureus OX=1280 GN=kdpE PE=4 SV=1	1	1	0.0303	26491.3	6.07
$88-4	tr|M1XJS3|M1XJS3_STAAU DNA-binding response regulator KdeP OS=Staphylococcus aureus subsp. aureus OX=46170 GN=kdpE PE=4 SV=1	1	1	0.0303	26491.3	6.07
	R20190500775_1,8340	K.LIITHPR.I	849.53	0.01152	2	1	31.38	0	0.0168	0|0	tr|M1XJS3|M1XJS3_STAAU/tr|Q9XBA2|Q9XBA2_STAAU/tr|A0A0H3JNX0|A0A0H3JNX0_STAAM/tr|A0A0H3JKS9|A0A0H3JKS9_STAAN		9.76	0		0	2	MASCOT		T
$89-1	tr|A0A0H3JKU6|A0A0H3JKU6_STAAN Probable restriction modification system specificity subunit OS=Staphylococcus aureus (strain N315) OX=158879 GN=hsdS PE=4 SV=1	1	1	0.0248	47135.2	9.24
$89-2	tr|A0A0H3JQE4|A0A0H3JQE4_STAAM Probable restriction modification system specificity subunit OS=Staphylococcus aureus (strain Mu50 / ATCC 700699) OX=158878 GN=hsdS PE=4 SV=1	1	1	0.0248	47135.2	9.24
$89-3	tr|Q2G0X5|Q2G0X5_STAA8 Restriction modification system specificity subunit, putative OS=Staphylococcus aureus (strain NCTC 8325) OX=93061 GN=SAOUHSC_00398 PE=4 SV=1	1	1	0.0248	47135.2	9.24
$89-4	tr|A0A2C9TYH0|A0A2C9TYH0_STAAU Restriction endonuclease subunit S OS=Staphylococcus aureus OX=1280 GN=EP54_01750 PE=4 SV=1	1	1	0.027	43292	9.35
$89-5	tr|A0A0E1ADN2|A0A0E1ADN2_STAAU Type I restriction-modification system, specificity subunit S 1 OS=Staphylococcus aureus subsp. aureus Z172 OX=1406863 GN=hsdS1 PE=4 SV=1	1	1	0.0248	47135.2	9.24
$89-6	tr|A0A0H3K704|A0A0H3K704_STAAE Type I restriction modification system, site specificity determination subunit OS=Staphylococcus aureus (strain Newman) OX=426430 GN=hsdS PE=4 SV=1	1	1	0.0248	47135.2	9.24
$89-7	tr|A0A2X2JYP9|A0A2X2JYP9_STAAU Type I restriction-modification system,specificity subunit S OS=Staphylococcus aureus OX=1280 GN=NCTC7878_00473 PE=4 SV=1	1	1	0.0633	18472.2	9.78
$89-8	tr|A0A0E1X9L2|A0A0E1X9L2_STAAU Type I restriction modification DNA specificity domain protein OS=Staphylococcus aureus subsp. aureus MN8 OX=548470 GN=HMPREF0769_10049 PE=4 SV=1	1	1	0.0244	47681.9	9.57
$89-9	tr|Q1KZT7|Q1KZT7_STAAU Restriction and modification system specificity protein OS=Staphylococcus aureus OX=1280 GN=sau1hsdS1 PE=4 SV=1	1	1	0.0244	47681.9	9.57
$89-10	tr|A0A113RG57|A0A113RG57_STAAU Restriction endonuclease S subunit OS=Staphylococcus aureus OX=1280 GN=hsdS_1 PE=4 SV=1	1	1	0.0248	47135.2	9.24
$89-11	tr|A0A0H2WXW1|A0A0H2WXW1_STAAC Type I restriction-modification system, S subunit, EcoA family, putative OS=Staphylococcus aureus (strain COL) OX=93062 GN=SACOL0477 PE=4 SV=1	1	1	0.0248	47135.2	9.24
$89-12	tr|Q1KZT8|Q1KZT8_STAAU Sau1hsdS1 OS=Staphylococcus aureus OX=1280 GN=sau1hsdS1 PE=4 SV=1	1	1	0.0246	47456.8	9.54
$89-13	tr|A0A2C9TIA7|A0A2C9TIA7_STAAU Restriction endonuclease subunit S (Fragment) OS=Staphylococcus aureus OX=1280 GN=EQ90_14235 PE=4 SV=1	1	1	0.026	45030.8	9.2
$89-14	tr|A0A482R2A0|A0A482R2A0_STAAU Restriction endonuclease subunit S OS=Staphylococcus aureus OX=1280 GN=ER627_06425 PE=4 SV=1	1	1	0.0244	47751	9.6
$89-15	tr|B0FFT9|B0FFT9_STAAU Sau1hsdS1 OS=Staphylococcus aureus OX=1280 GN=hsdS_1 PE=4 SV=1	1	1	0.0254	45997.3	9.66
$89-16	tr|A0A133Q7Z5|A0A133Q7Z5_STAAU Type I restriction modification DNA specificity domain protein (Fragment) OS=Staphylococcus aureus OX=1280 GN=HMPREF3211_00416 PE=4 SV=1	1	1	0.025	46802.8	9.24
$89-17	tr|A0A0H2XDI6|A0A0H2XDI6_STAA3 Putative restriction/modification system specificity protein OS=Staphylococcus aureus (strain USA300) OX=367830 GN=SAUSA300_0406 PE=4 SV=1	1	1	0.0248	47135.2	9.24
	R20190500775_1,3996	K.KMDILISKQK.I ! K.KMDILISKQK.M	1203.71	0.0158	2	1	22.85	0	1.15	0|0	tr|A0A0E1X9L2|A0A0E1X9L2_STAAU/tr|A0A2X2JYP9|A0A2X2JYP9_STAAU/tr|Q1KZT7|Q1KZT7_STAAU/tr|B0FFT9|B0FFT9_STAAU/tr|A0A482R2A0|A0A482R2A0_STAAU ! tr|A0A0H2XDI6|A0A0H2XDI6_STAA3/tr|A0A133Q7Z5|A0A133Q7Z5_STAAU/tr|A0A0H2WXW1|A0A0H2WXW1_STAAC/tr|A0A113RG57|A0A113RG57_STAAU/tr|A0A2C9TIA7|A0A2C9TIA7_STAAU/tr|Q1KZT8|Q1KZT8_STAAU/tr|A0A2C9TYH0|A0A2C9TYH0_STAAU/tr|Q2G0X5|Q2G0X5_STAA8/tr|A0A0H3K704|A0A0H3K704_S…		9.7	2		0	2	MASCOT		T
$90-1	tr|A0A0H3JMP9|A0A0H3JMP9_STAAN SA1747 protein OS=Staphylococcus aureus (strain N315) OX=158879 GN=SA1747 PE=4 SV=1	1	1	0.0168	34439.1	5.28
$90-2	tr|T1YAE6|T1YAE6_STAAU Phenol-soluble modulin export ABC transporter ATP-binding protein PmtA OS=Staphylococcus aureus subsp. aureus CN1 OX=1193576 GN=SAKOR_01907 PE=4 SV=1	1	1	0.0168	34532.3	5.37
$90-3	tr|A0A3S4LT08|A0A3S4LT08_STAAU O-acetylhomoserine (Thiol)-lyase OS=Staphylococcus aureus OX=1280 GN=cysD PE=3 SV=1	1	1	0.0118	45946.2	5.19
$90-4	tr|A0A033USI7|A0A033USI7_STAAU Uncharacterized protein OS=Staphylococcus aureus C0673 OX=1413510 GN=V070_01798 PE=4 SV=1	1	1	0.0172	33380.9	5.05
$90-5	tr|A0A2W2VF02|A0A2W2VF02_STAAU ABC transporter ATP-binding protein OS=Staphylococcus aureus OX=1280 GN=drrA_1 PE=4 SV=1	1	1	0.0168	34509.2	5.3
$90-6	tr|A0A0E1AJN3|A0A0E1AJN3_STAAU ABC-type multidrug transport system, ATPase component OS=Staphylococcus aureus subsp. aureus Z172 OX=1406863 GN=SAZ172_1946 PE=4 SV=1	1	1	0.0168	34520.2	5.37
$90-7	tr|A0A0H3K056|A0A0H3K056_STAAM Similar to ABC transporter (ATP-binding protein) OS=Staphylococcus aureus (strain Mu50 / ATCC 700699) OX=158878 GN=SAV1933 PE=4 SV=1	1	1	0.0168	34439.1	5.28
$90-8	tr|A0A0E1VP26|A0A0E1VP26_STAA3 ABC transporter, ATP-binding protein OS=Staphylococcus aureus subsp. aureus USA300_TCH959 OX=450394 GN=HMPREF0776_0095 PE=4 SV=1	1	1	0.0168	34532.3	5.37
$90-9	tr|A0A0U1MBY2|A0A0U1MBY2_STAAU Putative ABC transporter ATP-binding protein OS=Staphylococcus aureus OX=1280 GN=drrA PE=4 SV=1	1	1	0.0168	34642.4	5.24
$90-10	tr|A0A0U1MUG1|A0A0U1MUG1_STAAU Cystine ABC transporter (ATP-binding protein) OS=Staphylococcus aureus OX=1280 GN=tcyC PE=4 SV=1	1	1	0.0206	27081	7.04
$90-11	tr|A0A1D3WWR8|A0A1D3WWR8_STAAU Amino acid ABC transporter, ATP-binding protein OS=Staphylococcus aureus OX=1280 GN=tcyC PE=4 SV=1	1	1	0.0206	27267.2	6.56
$90-12	tr|A0A077UQ52|A0A077UQ52_STAAU Amino acid ABC transporter, ATP-binding protein OS=Staphylococcus aureus OX=1280 GN=tcyC PE=4 SV=1	1	1	0.0206	27255.3	7.04
$90-13	tr|A0A0U1MD79|A0A0U1MD79_STAAU Amino acid ABC transporter, ATP-binding protein OS=Staphylococcus aureus OX=1280 GN=tcyC PE=4 SV=1	1	1	0.0206	27253.3	8.63
$90-14	tr|A0A0E0VT11|A0A0E0VT11_STAA5 Uncharacterized protein OS=Staphylococcus aureus subsp. aureus 71193 OX=1155084 GN=ST398NM01_2463 PE=4 SV=1	1	1	0.0206	27119	6.63
$90-15	tr|A0A0E1XDQ1|A0A0E1XDQ1_STAAU ABC transporter, ATP-binding protein OS=Staphylococcus aureus subsp. aureus MN8 OX=548470 GN=HMPREF0769_10732 PE=4 SV=1	1	1	0.0206	27089	7.04
$90-16	tr|A0A380DXU8|A0A380DXU8_STAAU Amino acid ABC transporter, ATP-binding protein OS=Staphylococcus aureus OX=1280 GN=tcyC PE=4 SV=1	1	1	0.0206	27227.2	6.62
$90-17	tr|A0A0H2XDP9|A0A0H2XDP9_STAA3 ABC transporter, ATP-binding protein OS=Staphylococcus aureus (strain USA300) OX=367830 GN=SAUSA300_2357 PE=4 SV=1	1	1	0.0206	27241.2	6.62
$90-18	tr|A0A077UKF5|A0A077UKF5_STAAU ABC transporter ATP-binding protein OS=Staphylococcus aureus OX=1280 GN=drrA PE=4 SV=1	1	1	0.0168	34412.1	5.34
$90-19	tr|A0A169IZL8|A0A169IZL8_STAAU ABC transporter ATP-binding protein OS=Staphylococcus aureus OX=1280 GN=drrA PE=4 SV=1	1	1	0.0168	34474.2	5.37
$90-20	tr|A0A380DWG2|A0A380DWG2_STAAU ABC transporter ATP-binding protein OS=Staphylococcus aureus OX=1280 GN=yjjK_2 PE=4 SV=1	1	1	0.0847	6571.45	9.3
$90-21	tr|A0A380EK48|A0A380EK48_STAAU ABC transporter ATP-binding protein OS=Staphylococcus aureus OX=1280 GN=drrA PE=4 SV=1	1	1	0.0225	25690.2	5.3
$90-22	tr|A0A2X2JZI7|A0A2X2JZI7_STAAU ABC transporter ATP-binding protein OS=Staphylococcus aureus OX=1280 GN=drrA PE=4 SV=1	1	1	0.0167	34602.4	5.46
$90-23	tr|A0A0H2XJV3|A0A0H2XJV3_STAA3 ABC transporter, ATP-binding protein OS=Staphylococcus aureus (strain USA300) OX=367830 GN=SAUSA300_1913 PE=4 SV=1	1	1	0.0168	34520.2	5.37
$90-24	tr|A0A0U1MRT5|A0A0U1MRT5_STAAU ABC transporter, ATP-binding protein OS=Staphylococcus aureus OX=1280 GN=BN1321_320026 PE=4 SV=1	1	1	0.0168	34504.2	5.37
$90-25	tr|A0A2S6D5M5|A0A2S6D5M5_STAAU Phenol-soluble modulin export ABC transporter ATP-binding protein PmtA OS=Staphylococcus aureus OX=1280 GN=pmtA PE=4 SV=1	1	1	0.0168	34532.2	5.29
$90-26	tr|A0A0H2WWJ3|A0A0H2WWJ3_STAAC ABC transporter, ATP-binding protein OS=Staphylococcus aureus (strain COL) OX=93062 GN=SACOL1996 PE=4 SV=1	1	1	0.0168	34520.2	5.37
$90-27	tr|A0A0H3JY81|A0A0H3JY81_STAAW MW1874 protein OS=Staphylococcus aureus (strain MW2) OX=196620 GN=MW1874 PE=4 SV=1	1	1	0.0168	34532.3	5.37
$90-28	tr|A0A380DUR2|A0A380DUR2_STAAU ABC transporter ATP-binding protein OS=Staphylococcus aureus OX=1280 GN=drrA_1 PE=4 SV=1	1	1	0.0168	34488.2	5.37
$90-29	tr|A0A0H3K9I7|A0A0H3K9I7_STAAE ABC transporter, ATP-binding protein OS=Staphylococcus aureus (strain Newman) OX=426430 GN=NWMN_1869 PE=4 SV=1	1	1	0.0168	34520.2	5.37
$90-30	tr|Q2FWW7|Q2FWW7_STAA8 ABC transporter, ATP-binding protein, putative OS=Staphylococcus aureus (strain NCTC 8325) OX=93061 GN=SAOUHSC_02154 PE=4 SV=1	1	1	0.0168	34520.2	5.37
$90-31	tr|A0A0D6HCS0|A0A0D6HCS0_STAAU ABC transporter ATP-binding protein OS=Staphylococcus aureus OX=1280 GN=drrA_1 PE=4 SV=1	1	1	0.0168	34520.2	5.37
$90-32	tr|A0A0D1JM21|A0A0D1JM21_STAAU Sodium ABC transporter ATP-binding protein OS=Staphylococcus aureus subsp. aureus OX=46170 GN=QU38_06860 PE=4 SV=1	1	1	0.0168	34461.2	5.37
$90-33	tr|A0A389U9Z7|A0A389U9Z7_STAAU ABC superfamily ATP binding cassette transporter, ABC protein OS=Staphylococcus aureus OX=1280 GN=D1G05_09475 PE=4 SV=1	1	1	0.0168	34439.1	5.28
$90-34	tr|A0A2S6DPB9|A0A2S6DPB9_STAAU Phenol-soluble modulin export ABC transporter ATP-binding protein PmtA OS=Staphylococcus aureus OX=1280 GN=pmtA PE=4 SV=1	1	1	0.0168	34474.2	5.37
$90-35	tr|A0A1Q8DHS5|A0A1Q8DHS5_STAAU Amino acid ABC transporter ATP-binding protein OS=Staphylococcus aureus OX=1280 GN=BSZ10_00755 PE=4 SV=1	1	1	0.0206	26992.8	7.04
$90-36	tr|A0A033UVG7|A0A033UVG7_STAAU Uncharacterized protein OS=Staphylococcus aureus C0673 OX=1413510 GN=V070_01548 PE=4 SV=1	1	1	0.0202	27657.5	6.15
$90-37	tr|A0A2X2L2B0|A0A2X2L2B0_STAAU Putative ABC transporter ATP-binding protein OS=Staphylococcus aureus OX=1280 GN=potA_4 PE=4 SV=1	1	1	0.0141	37986.7	6.46
$90-38	tr|A0A033V341|A0A033V341_STAAU Uncharacterized protein OS=Staphylococcus aureus C0673 OX=1413510 GN=V070_00463 PE=4 SV=1	1	1	0.0094	60256.6	4.87
$90-39	tr|A0A380DDL1|A0A380DDL1_STAAU O-acetylhomoserine (Thiol)-lyase OS=Staphylococcus aureus OX=1280 GN=cysD PE=3 SV=1	1	1	0.0117	45950.4	5.55
$90-40	tr|A0A0H3JMN4|A0A0H3JMN4_STAAN SA2200 protein OS=Staphylococcus aureus (strain N315) OX=158879 GN=SA2200 PE=4 SV=1	1	1	0.0206	27241.2	6.62
$90-41	tr|A0A0H3JX57|A0A0H3JX57_STAAM ABC transporter (ATP binding subunit) OS=Staphylococcus aureus (strain Mu50 / ATCC 700699) OX=158878 GN=SAV2412 PE=4 SV=1	1	1	0.0206	27241.2	6.62
$90-42	tr|A0A2X2L9X8|A0A2X2L9X8_STAAU ABC transporter ATP-binding protein OS=Staphylococcus aureus OX=1280 GN=fhuC_1 PE=4 SV=1	1	1	0.0181	29803.5	6.2
$90-43	tr|A0A2X2KYZ3|A0A2X2KYZ3_STAAU Spermidine/putrescine import ATP-binding protein PotA OS=Staphylococcus aureus OX=1280 GN=potA_5 PE=3 SV=1	1	1	0.0138	38836.9	5.69
$90-44	tr|A0A0D1FLC7|A0A0D1FLC7_STAAU Amino acid ABC transporter ATP-binding protein OS=Staphylococcus aureus subsp. aureus OX=46170 GN=QU38_07800 PE=4 SV=1	1	1	0.0206	27241.2	6.62
$90-45	tr|A0A0H2WWZ6|A0A0H2WWZ6_STAAC Amino acid ABC transporter, ATP-binding protein OS=Staphylococcus aureus (strain COL) OX=93062 GN=SACOL2410 PE=4 SV=1	1	1	0.0206	27228.2	6.62
$90-46	tr|A0A0Z1CVJ0|A0A0Z1CVJ0_STAAU Amino acid ABC transporter, ATP-binding protein OS=Staphylococcus aureus OX=1280 GN=tcyC PE=4 SV=1	1	1	0.0206	27089	7.04
$90-47	tr|W8U3G3|W8U3G3_STAAU ABC superfamily ATP binding cassette transporter, ABC protein OS=Staphylococcus aureus OX=1280 GN=tcyC PE=4 SV=1	1	1	0.0206	27241.2	6.62
$90-48	tr|A0A2X2L0R1|A0A2X2L0R1_STAAU ABC transporter ATP-binding protein OS=Staphylococcus aureus OX=1280 GN=yheS_4 PE=4 SV=1	1	1	0.0094	57575.7	5.37
$90-49	tr|A0A2S6D213|A0A2S6D213_STAAU Amino acid ABC transporter ATP-binding protein OS=Staphylococcus aureus OX=1280 GN=CV021_14585 PE=4 SV=1	1	1	0.0206	27271.2	6.34
$90-50	tr|A0A133QD19|A0A133QD19_STAAU ABC transporter, ATP-binding protein OS=Staphylococcus aureus OX=1280 GN=HMPREF3211_00056 PE=4 SV=1	1	1	0.0206	27223.2	6.62
$90-51	tr|A0A2X2NF70|A0A2X2NF70_STAAU Glycine betaine/carnitine/choline ABC transporter, ATP-binding protein, putative OS=Staphylococcus aureus OX=1280 GN=opuCA_2 PE=4 SV=1	1	1	0.0172	31334.4	5.36
$90-52	tr|A0A380EVI6|A0A380EVI6_STAAU Glutamate ABC transporter ATP-binding protein OS=Staphylococcus aureus OX=1280 GN=glnQ_3 PE=4 SV=1	1	1	0.0239	23079.3	5.23
$90-53	tr|A0A0E1AJQ7|A0A0E1AJQ7_STAAU Molybdenum transport ATP-binding protein ModC OS=Staphylococcus aureus subsp. aureus Z172 OX=1406863 GN=SAZ172_2516 PE=4 SV=1	1	1	0.0206	27241.2	6.62
$90-54	tr|A0A0H3KAA1|A0A0H3KAA1_STAAE Amino acid ABC transporter, ATP-binding protein OS=Staphylococcus aureus (strain Newman) OX=426430 GN=NWMN_2311 PE=4 SV=1	1	1	0.0206	27241.2	6.62
$90-55	tr|T1YC84|T1YC84_STAAU Cystine transport ATP-binding protein OS=Staphylococcus aureus subsp. aureus CN1 OX=1193576 GN=SAKOR_02390 PE=4 SV=1	1	1	0.0206	27241.2	6.62
$90-56	tr|A0A0E1VN46|A0A0E1VN46_STAA3 ABC transporter, ATP-binding protein OS=Staphylococcus aureus subsp. aureus USA300_TCH959 OX=450394 GN=HMPREF0776_0467 PE=4 SV=1	1	1	0.0206	27241.2	6.62
$90-57	tr|A0A033V1Q0|A0A033V1Q0_STAAU Uncharacterized protein OS=Staphylococcus aureus C0673 OX=1413510 GN=V070_00804 PE=4 SV=1	1	1	0.0207	27039.1	6.93
$90-58	tr|A0A2S6DC00|A0A2S6DC00_STAAU Amino acid ABC transporter ATP-binding protein OS=Staphylococcus aureus OX=1280 GN=C7P97_02765 PE=4 SV=1	1	1	0.0206	27119	6.63
$90-59	tr|A0A0H3JYX4|A0A0H3JYX4_STAAW MW2334 protein OS=Staphylococcus aureus (strain MW2) OX=196620 GN=MW2334 PE=4 SV=1	1	1	0.0206	27313.3	6.35
$90-60	tr|Q2FVL4|Q2FVL4_STAA8 Amino acid ABC transporter, ATP-binding protein, putative OS=Staphylococcus aureus (strain NCTC 8325) OX=93061 GN=SAOUHSC_02697 PE=4 SV=1	1	1	0.0206	27241.2	6.62
$90-61	tr|A0A0E0VR80|A0A0E0VR80_STAA5 ABC transporter ATP-binding protein OS=Staphylococcus aureus subsp. aureus 71193 OX=1155084 GN=ST398NM01_2054 PE=4 SV=1	1	1	0.0168	34474.2	5.37
$90-62	tr|A0A0E1X901|A0A0E1X901_STAAU ABC transporter, ATP-binding protein OS=Staphylococcus aureus subsp. aureus MN8 OX=548470 GN=HMPREF0769_11237 PE=4 SV=1	1	1	0.0168	34474.2	5.37
	R20190500775_1,4919	K.TTIIR.L ! K.TTIIR.I ! R.TTILR.D ! K.TTLIR.L ! K.TTLLR.M ! K.TTLLR.V ! K.TTLLR.S ! R.TTLLR.D ! K.TTLLR.I	603.382	-0.00046	2	1	36.32	0	0.0155	0|0	tr|A0A0E1X901|A0A0E1X901_STAAU/tr|A0A0E0VR80|A0A0E0VR80_STAA5/tr|A0A0H2XJV3|A0A0H2XJV3_STAA3/tr|A0A2X2JZI7|A0A2X2JZI7_STAAU/tr|A0A2S6D5M5|A0A2S6D5M5_STAAU/tr|A0A0U1MRT5|A0A0U1MRT5_STAAU/tr|A0A169IZL8|A0A169IZL8_STAAU/tr|A0A077UKF5|A0A077UKF5_STAAU/tr|A0A380EK48|A0A380EK48_STAAU/tr|A0A380DWG2|A0A380DWG2_STAAU/tr|A0A0H2WWJ3|A0A0H2WWJ3_STAAC/tr|A0A0D1JM21|A0A0D1JM21_STAAU/tr|A0A0D6HCS0|A0A0D6HCS0_ST…		9.41	0		0	2	MASCOT		T
$91-1	tr|A0A0H3JYB9|A0A0H3JYB9_STAAW MW2473 protein OS=Staphylococcus aureus (strain MW2) OX=196620 GN=MW2473 PE=4 SV=1	1	1	0.0072	91503.6	6.94
$91-2	tr|A0A133QAH8|A0A133QAH8_STAAU MMPL family protein OS=Staphylococcus aureus OX=1280 GN=D1G01_07705 PE=4 SV=1	1	1	0.0073	90408.2	6.46
$91-3	tr|A0A0H3KAI6|A0A0H3KAI6_STAAE MmpL efflux pump OS=Staphylococcus aureus (strain Newman) OX=426430 GN=NWMN_2451 PE=4 SV=1	1	1	0.0072	91290.3	6.75
$91-4	tr|Q2FV70|Q2FV70_STAA8 Uncharacterized protein OS=Staphylococcus aureus (strain NCTC 8325) OX=93061 GN=SAOUHSC_02866 PE=4 SV=1	1	1	0.0073	90408.2	6.46
$91-5	tr|A0A482QTS2|A0A482QTS2_STAAU MMPL family transporter OS=Staphylococcus aureus OX=1280 GN=ER627_04500 PE=4 SV=1	1	1	0.0073	90539.3	6.27
$91-6	tr|A0A266CLM8|A0A266CLM8_STAAU Antibiotic transport-associated protein OS=Staphylococcus aureus OX=1280 GN=mmpL8 PE=4 SV=1	1	1	0.0072	91290.3	6.75
$91-7	tr|A0A122EMC8|A0A122EMC8_STAAU Antibiotic transport-associated protein OS=Staphylococcus aureus OX=1280 GN=mmpL8_1 PE=4 SV=1	1	1	0.0073	90434.2	6.43
$91-8	tr|A0A455JUQ1|A0A455JUQ1_STAAU Uncharacterized protein OS=Staphylococcus aureus OX=1280 GN=CPC18_00750 PE=4 SV=1	1	1	0.0073	90434.2	6.43
$91-9	tr|A0A0E1AK52|A0A0E1AK52_STAAU Putative antibiotic transport-associated protein OS=Staphylococcus aureus subsp. aureus Z172 OX=1406863 GN=SAZ172_2651 PE=4 SV=1	1	1	0.0073	90434.2	6.43
$91-10	tr|T1YC93|T1YC93_STAAU Transporter, MMPL family protein OS=Staphylococcus aureus subsp. aureus CN1 OX=1193576 GN=SAKOR_02542 PE=4 SV=1	1	1	0.0074	89510.3	6.59
$91-11	tr|A0A0E1VPT1|A0A0E1VPT1_STAA3 MMPL family protein OS=Staphylococcus aureus subsp. aureus USA300_TCH959 OX=450394 GN=HMPREF0776_0611 PE=4 SV=1	1	1	0.0072	91362.4	6.75
$91-12	tr|A0A0H2XIZ6|A0A0H2XIZ6_STAA3 Antibiotic transport-associated protein-like protein OS=Staphylococcus aureus (strain USA300) OX=367830 GN=SAUSA300_2489 PE=4 SV=1	1	1	0.0073	90408.2	6.59
$91-13	tr|A0A0E1XLD5|A0A0E1XLD5_STAAU MMPL family protein OS=Staphylococcus aureus subsp. aureus MN8 OX=548470 GN=HMPREF0769_10598 PE=4 SV=1	1	1	0.0072	91421.4	6.53
$91-14	tr|A0A380DRZ3|A0A380DRZ3_STAAU Antibiotic transport-associated protein OS=Staphylococcus aureus OX=1280 GN=NCTC5664_01212 PE=4 SV=1	1	1	0.0441	14689.6	5.51
$91-15	tr|A0A380ENF3|A0A380ENF3_STAAU Antibiotic transport-associated protein OS=Staphylococcus aureus OX=1280 GN=NCTC10702_03953 PE=4 SV=1	1	1	0.0231	29898.9	8.61
$91-16	tr|A0A3S4N1T4|A0A3S4N1T4_STAAU TrmH family tRNA/rRNA methyltransferase YacO OS=Staphylococcus aureus OX=1280 GN=NCTC7988_00564 PE=3 SV=1	1	1	0.0242	27094.8	6.39
$91-17	tr|A0A0E1AI76|A0A0E1AI76_STAAU DNA ligase, phage-associated OS=Staphylococcus aureus subsp. aureus Z172 OX=1406863 GN=SAZ172_2077 PE=4 SV=1	1	1	0.0139	49698.7	8.15
$91-18	tr|A0A2I7Y910|A0A2I7Y910_STAAU ATP-dependent DNA ligase OS=Staphylococcus aureus OX=1280 GN=BTN44_11930 PE=4 SV=1	1	1	0.0139	49698.7	8.15
$91-19	tr|A0A114B8E3|A0A114B8E3_STAAU Putative antibiotic transport-associated protein OS=Staphylococcus aureus OX=1280 GN=mmpL8 PE=4 SV=1	1	1	0.0072	91421.4	6.53
$91-20	tr|A0A1D4K821|A0A1D4K821_STAAU Putative antibiotic transport-associated protein OS=Staphylococcus aureus OX=1280 GN=mmpL8 PE=4 SV=1	1	1	0.0072	91503.6	6.94
$91-21	tr|A0A3S4NU36|A0A3S4NU36_STAAU Antibiotic transport-associated protein OS=Staphylococcus aureus OX=1280 GN=mmpL8 PE=4 SV=1	1	1	0.0072	91640.7	6.73
$91-22	tr|A0A0D1I5E8|A0A0D1I5E8_STAAU Membrane protein OS=Staphylococcus aureus subsp. aureus OX=46170 GN=QU38_16380 PE=4 SV=1	1	1	0.0072	91762.9	6.53
$91-23	tr|A0A0H2X034|A0A0H2X034_STAAC MmpL efflux pump, putative OS=Staphylococcus aureus (strain COL) OX=93062 GN=SACOL2566 PE=4 SV=1	1	1	0.0072	91290.3	6.75
$91-24	tr|A0A380DX75|A0A380DX75_STAAU Antibiotic transport-associated protein OS=Staphylococcus aureus OX=1280 GN=NCTC6133_03432 PE=4 SV=1	1	1	0.0526	12681	5.53
$91-25	tr|A0A2X2KI31|A0A2X2KI31_STAAU Antibiotic transport-associated protein OS=Staphylococcus aureus OX=1280 GN=NCTC7878_03075 PE=4 SV=1	1	1	0.0273	24057.5	7.76
$91-26	tr|A0A2S6D8T0|A0A2S6D8T0_STAAU MMPL family transporter OS=Staphylococcus aureus OX=1280 GN=CV021_02195 PE=4 SV=1	1	1	0.0073	90770.6	6.39
$91-27	tr|A0A077UVS8|A0A077UVS8_STAAU Putative antibiotic transport-associated protein OS=Staphylococcus aureus OX=1280 GN=mmpL8 PE=4 SV=1	1	1	0.0073	91465.7	7.28
	R20190500775_1,4963	K.TIDDLK.D ! K.TIDDLK.E ! K.TLDDIK.K	704.382	0.00173	2	1	27.08	0	0.187	0|0	tr|A0A3S4N1T4|A0A3S4N1T4_STAAU ! tr|A0A2I7Y910|A0A2I7Y910_STAAU/tr|A0A0E1AI76|A0A0E1AI76_STAAU ! tr|A0A0E1XLD5|A0A0E1XLD5_STAAU/tr|A0A0H2XIZ6|A0A0H2XIZ6_STAA3/tr|A0A380ENF3|A0A380ENF3_STAAU/tr|A0A380DRZ3|A0A380DRZ3_STAAU/tr|A0A114B8E3|A0A114B8E3_STAAU/tr|A0A2X2KI31|A0A2X2KI31_STAAU/tr|A0A380DX75|A0A380DX75_STAAU/tr|A0A077UVS8|A0A077UVS8_STAAU/tr|A0A2S6D8T0|A0A2S6D8T0_STAAU/tr|A0A3S4NU36|A0A3S4NU3…		4.21	0		0	2	MASCOT		T
$92-1	tr|A0A0H3JZV3|A0A0H3JZV3_STAAM Probable transglycosylase OS=Staphylococcus aureus (strain Mu50 / ATCC 700699) OX=158878 GN=sgtA PE=3 SV=1	1	1	0.0199	34526.2	9.1
$92-2	tr|T1Y994|T1Y994_STAAU Penicillin-binding protein OS=Staphylococcus aureus subsp. aureus CN1 OX=1193576 GN=SAKOR_01671 PE=3 SV=1	1	1	0.0199	34526.2	9.1
$92-3	tr|A0A0H3JUJ9|A0A0H3JUJ9_STAAN Probable transglycosylase OS=Staphylococcus aureus (strain N315) OX=158879 GN=sgtA PE=3 SV=1	1	1	0.0199	34526.2	9.1
$92-4	tr|A0A2X2WZ12|A0A2X2WZ12_STAAU Multimodular transpeptidase-transglycosylase OS=Staphylococcus aureus OX=1280 GN=sgtA PE=3 SV=1	1	1	0.0199	34498.2	9.09
$92-5	tr|A0A0U1N082|A0A0U1N082_STAAU Putative transglycosylase OS=Staphylococcus aureus OX=1280 GN=mrcA PE=3 SV=1	1	1	0.0199	34580.4	9.09
$92-6	tr|A0A0D1IEH9|A0A0D1IEH9_STAAU Transglycosylase OS=Staphylococcus aureus subsp. aureus OX=46170 GN=QU38_08280 PE=3 SV=1	1	1	0.0199	34525.2	9.19
$92-7	tr|A0A0H2X002|A0A0H2X002_STAAC Transglycosylase domain protein OS=Staphylococcus aureus (strain COL) OX=93062 GN=SACOL1779 PE=3 SV=1	1	1	0.0199	34498.2	9.09
$92-8	tr|A0A2S6DSW9|A0A2S6DSW9_STAAU Transglycosylase OS=Staphylococcus aureus OX=1280 GN=CSC87_02825 PE=3 SV=1	1	1	0.0195	35218.1	9.19
$92-9	tr|A0A2S6D729|A0A2S6D729_STAAU Transglycosylase OS=Staphylococcus aureus OX=1280 GN=CV021_05280 PE=3 SV=1	1	1	0.0199	34515.2	9.19
$92-10	tr|A0A2X2M521|A0A2X2M521_STAAU Multimodular transpeptidase-transglycosylase OS=Staphylococcus aureus OX=1280 GN=sgtA PE=3 SV=1	1	1	0.0236	29290.8	9.16
$92-11	tr|A0A2W2JEC0|A0A2W2JEC0_STAAU Multimodular transpeptidase-transglycosylase OS=Staphylococcus aureus OX=1280 GN=sgtA PE=3 SV=1	1	1	0.0199	34540.2	9.1
$92-12	tr|A0A444VCZ4|A0A444VCZ4_STAAU Penicillin-binding protein OS=Staphylococcus aureus OX=1280 GN=ER625_06765 PE=3 SV=1	1	1	0.0199	34560.2	9.1
$92-13	tr|A0A0H3KDC1|A0A0H3KDC1_STAAE Glycosyl transferase, family 51 OS=Staphylococcus aureus (strain Newman) OX=426430 GN=NWMN_1623 PE=3 SV=1	1	1	0.0199	34526.2	9.1
$92-14	tr|Q2FXJ4|Q2FXJ4_STAA8 Transglycosylase domain protein OS=Staphylococcus aureus (strain NCTC 8325) OX=93061 GN=SAOUHSC_01840 PE=3 SV=1	1	1	0.0199	34526.2	9.1
$92-15	tr|A0A0E1VQM2|A0A0E1VQM2_STAA3 Transglycosylase OS=Staphylococcus aureus subsp. aureus USA300_TCH959 OX=450394 GN=HMPREF0776_2761 PE=3 SV=1	1	1	0.0199	34526.2	9.1
$92-16	tr|A0A0E1ALZ5|A0A0E1ALZ5_STAAU Multimodular transpeptidase-transglycosylase OS=Staphylococcus aureus subsp. aureus Z172 OX=1406863 GN=SAZ172_1743 PE=3 SV=1	1	1	0.0199	34526.2	9.1
$92-17	tr|A0A229LY00|A0A229LY00_STAAU Multimodular transpeptidase-transglycosylase OS=Staphylococcus aureus OX=1280 GN=sgtA PE=3 SV=1	1	1	0.0199	34525.2	9.19
$92-18	tr|A0A1D4R3H4|A0A1D4R3H4_STAAU Multimodular transpeptidase-transglycosylase OS=Staphylococcus aureus OX=1280 GN=sgtA PE=3 SV=1	1	1	0.0357	19287.7	9.08
$92-19	tr|A0A0H3K0J2|A0A0H3K0J2_STAAW Probable transglycosylase OS=Staphylococcus aureus (strain MW2) OX=196620 GN=sgtA PE=3 SV=1	1	1	0.0199	34526.2	9.1
$92-20	tr|W8TVJ6|W8TVJ6_STAAU Membrane carboxypeptidase OS=Staphylococcus aureus OX=1280 GN=sgtA PE=3 SV=1	1	1	0.0199	34526.2	9.1
$92-21	tr|A0A380DUB9|A0A380DUB9_STAAU Multimodular transpeptidase-transglycosylase OS=Staphylococcus aureus OX=1280 GN=sgtA PE=3 SV=1	1	1	0.0223	30530.6	9.05
$92-22	tr|A0A0Z4CC49|A0A0Z4CC49_STAAU Multimodular transpeptidase-transglycosylase OS=Staphylococcus aureus OX=1280 GN=sgtA PE=3 SV=1	1	1	0.0199	34501.2	9.32
$92-23	tr|A0A077UIP2|A0A077UIP2_STAAU Multimodular transpeptidase-transglycosylase OS=Staphylococcus aureus OX=1280 GN=sgtA PE=3 SV=1	1	1	0.0199	34637.2	9.1
$92-24	tr|A0A380EK22|A0A380EK22_STAAU Multimodular transpeptidase-transglycosylase OS=Staphylococcus aureus OX=1280 GN=sgtA_1 PE=3 SV=1	1	1	0.0313	22070.3	9.3
$92-25	tr|A0A0U1MN37|A0A0U1MN37_STAAU Transglycosylase family protein OS=Staphylococcus aureus OX=1280 GN=BN1321_260362 PE=3 SV=1	1	1	0.0199	34493.1	8.99
$92-26	tr|A0A0E1X6U4|A0A0E1X6U4_STAAU Transglycosylase OS=Staphylococcus aureus subsp. aureus MN8 OX=548470 GN=HMPREF0769_11961 PE=3 SV=1	1	1	0.0199	34501.2	9.32
$92-27	tr|A0A0H2XJJ7|A0A0H2XJJ7_STAA3 Probable transglycosylase OS=Staphylococcus aureus (strain USA300) OX=367830 GN=sgtA PE=3 SV=1	1	1	0.0199	34526.2	9.1
$92-28	tr|A0A0E0VPR9|A0A0E0VPR9_STAA5 Penicillin-binding protein OS=Staphylococcus aureus subsp. aureus 71193 OX=1155084 GN=ST398NM01_1782 PE=3 SV=1	1	1	0.0199	34525.2	9.19
	R20190500775_1,6256	R.KANELR.L	730.421	0.01045	2	1	25.86	0	0.189	0|0	tr|A0A0E1X6U4|A0A0E1X6U4_STAAU/tr|A0A0E0VPR9|A0A0E0VPR9_STAA5/tr|A0A0H2XJJ7|A0A0H2XJJ7_STAA3/tr|A0A077UIP2|A0A077UIP2_STAAU/tr|A0A0Z4CC49|A0A0Z4CC49_STAAU/tr|A0A0U1MN37|A0A0U1MN37_STAAU/tr|A0A380EK22|A0A380EK22_STAAU/tr|A0A380DUB9|A0A380DUB9_STAAU/tr|A0A2S6D729|A0A2S6D729_STAAU/tr|A0A2S6DSW9|A0A2S6DSW9_STAAU/tr|A0A2W2JEC0|A0A2W2JEC0_STAAU/tr|A0A2X2M521|A0A2X2M521_STAAU/tr|A0A0U1N082|A0A0U1N082_ST…		8.75	1		0	2	MASCOT		T
$93-1	tr|A0A0H3K0X8|A0A0H3K0X8_STAAW Uncharacterized protein OS=Staphylococcus aureus (strain MW2) OX=196620 GN=MW1912 PE=4 SV=1	1	1	0.0321	18590.7	8.51
$93-2	tr|Q2FWT0|Q2FWT0_STAA8 Conserved hypothetical phage protein OS=Staphylococcus aureus (strain NCTC 8325) OX=93061 GN=SAOUHSC_02200 PE=4 SV=1	1	1	0.0321	18460.5	6.74
$93-3	tr|A0A1Q8DFH2|A0A1Q8DFH2_STAAU Lactoylglutathione lyase OS=Staphylococcus aureus OX=1280 GN=BSZ10_04430 PE=4 SV=1	1	1	0.0187	29546.5	4.48
$93-4	tr|A0A1R3UHK0|A0A1R3UHK0_STAAU Uncharacterized protein OS=Staphylococcus aureus subsp. aureus OX=46170 PE=4 SV=1	1	1	0.0327	18212.3	8.52
$93-5	tr|A0A2S6D2N3|A0A2S6D2N3_STAAU Uncharacterized protein OS=Staphylococcus aureus OX=1280 GN=CV021_13240 PE=4 SV=1	1	1	0.0327	18212.3	8.52
$93-6	tr|A0A447ZUT2|A0A447ZUT2_STAAU Phage protein OS=Staphylococcus aureus OX=1280 GN=NCTC7988_01957 PE=4 SV=1	1	1	0.0327	18178.3	7.77
$93-7	tr|A0A482QVB5|A0A482QVB5_STAAU Uncharacterized protein OS=Staphylococcus aureus OX=1280 GN=ER627_02350 PE=4 SV=1	1	1	0.0298	19741.7	5.75
$93-8	tr|A0A1D4VSI6|A0A1D4VSI6_STAAU Hypothetical phage-related protein OS=Staphylococcus aureus OX=1280 GN=SAMEA1708674_04049 PE=4 SV=1	1	1	0.034	17530.6	8.55
$93-9	tr|A0A0M5JJF5|A0A0M5JJF5_STAAU Hypothetical phage-related protein OS=Staphylococcus aureus OX=1280 GN=ERS140147_01791 PE=4 SV=1	1	1	0.0327	18199.3	8.52
$93-10	tr|A0A380DM71|A0A380DM71_STAAU Phage protein OS=Staphylococcus aureus OX=1280 GN=NCTC5664_00444 PE=4 SV=1	1	1	0.0327	18212.3	8.52
$93-11	tr|A0A2S6D1L4|A0A2S6D1L4_STAAU AraC family transcriptional regulator (Fragment) OS=Staphylococcus aureus OX=1280 GN=CV021_15325 PE=4 SV=1	1	1	0.0313	18636.2	9.04
	R20190500775_1,4098	K.NKAIR.Y ! K.NKALR.K ! K.NKALR.F	601.378	0.01106	2	1	22.37	0	1.01	0|0	tr|A0A2S6D1L4|A0A2S6D1L4_STAAU ! tr|A0A380DM71|A0A380DM71_STAAU/tr|A0A0M5JJF5|A0A0M5JJF5_STAAU/tr|A0A447ZUT2|A0A447ZUT2_STAAU/tr|A0A2S6D2N3|A0A2S6D2N3_STAAU/tr|A0A1D4VSI6|A0A1D4VSI6_STAAU/tr|A0A482QVB5|A0A482QVB5_STAAU/tr|Q2FWT0|Q2FWT0_STAA8/tr|A0A0H3K0X8|A0A0H3K0X8_STAAW/tr|A0A1R3UHK0|A0A1R3UHK0_STAAU ! tr|A0A1Q8DFH2|A0A1Q8DFH2_STAAU		11	1		0	2	MASCOT		T
$94-1	tr|A0A0H3KBJ6|A0A0H3KBJ6_STAAE UvrABC system protein B OS=Staphylococcus aureus (strain Newman) OX=426430 GN=uvrB PE=3 SV=1	1	1	0.0121	76621.4	5.27
$94-2	tr|Q2G047|Q2G047_STAA8 UvrABC system protein B OS=Staphylococcus aureus (strain NCTC 8325) OX=93061 GN=SAOUHSC_00779 PE=3 SV=1	1	1	0.0247	37476.6	5.94
$94-3	tr|A0A0E1AIE6|A0A0E1AIE6_STAAU UvrABC system protein B OS=Staphylococcus aureus subsp. aureus Z172 OX=1406863 GN=uvrB PE=3 SV=1	1	1	0.0121	76647.4	5.27
$94-4	tr|A0A0E1VJJ7|A0A0E1VJJ7_STAA3 UvrABC system protein B OS=Staphylococcus aureus subsp. aureus USA300_TCH959 OX=450394 GN=uvrB PE=3 SV=1	1	1	0.0121	76647.4	5.27
$94-5	tr|A0A2S6D4W8|A0A2S6D4W8_STAAU UvrABC system protein B OS=Staphylococcus aureus OX=1280 GN=uvrB PE=3 SV=1	1	1	0.0121	76661.5	5.27
$94-6	tr|A0A484VXC5|A0A484VXC5_STAAU Excinuclease ABC subunit B OS=Staphylococcus aureus OX=1280 GN=uvrB_3 PE=4 SV=1	1	1	0.0141	66079.8	5.31
$94-7	tr|A0A033UX71|A0A033UX71_STAAU UvrABC system protein B OS=Staphylococcus aureus C0673 OX=1413510 GN=uvrB PE=3 SV=1	1	1	0.0121	76606.1	5.2
$94-8	tr|A0A391MIZ2|A0A391MIZ2_STAAU UvrABC system protein B OS=Staphylococcus aureus OX=1280 GN=uvrB PE=3 SV=1	1	1	0.0121	76633.4	5.27
$94-9	tr|T1Y7P1|T1Y7P1_STAAU UvrABC system protein B OS=Staphylococcus aureus subsp. aureus CN1 OX=1193576 GN=uvrB PE=3 SV=1	1	1	0.0118	78469.4	5.22
$94-10	tr|X5DXF6|X5DXF6_STAAU UvrABC system protein B OS=Staphylococcus aureus OX=1280 GN=uvrB_2 PE=3 SV=1	1	1	0.0121	76647.4	5.27
$94-11	tr|A0A0H2XGZ8|A0A0H2XGZ8_STAA3 UvrABC system protein B OS=Staphylococcus aureus (strain USA300) OX=367830 GN=uvrB PE=3 SV=1	1	1	0.0121	76647.4	5.27
$94-12	tr|A0A0E0VM49|A0A0E0VM49_STAA5 UvrABC system protein B OS=Staphylococcus aureus subsp. aureus 71193 OX=1155084 GN=uvrB PE=3 SV=1	1	1	0.0118	78413.4	5.24
$94-13	tr|A0A380EG41|A0A380EG41_STAAU UvrABC system protein B OS=Staphylococcus aureus OX=1280 GN=uvrB_6 PE=3 SV=1	1	1	0.0656	13817.5	5.6
$94-14	tr|A0A2X2K2N0|A0A2X2K2N0_STAAU UvrABC system protein B OS=Staphylococcus aureus OX=1280 GN=uvrB_5 PE=3 SV=1	1	1	0.036	25616.3	5.93
$94-15	sp|Q6GB72|UVRB_STAAS UvrABC system protein B OS=Staphylococcus aureus (strain MSSA476) OX=282459 GN=uvrB PE=3 SV=1	1	1	0.0121	76880.7	5.21
$94-16	sp|Q6GIN3|UVRB_STAAR UvrABC system protein B OS=Staphylococcus aureus (strain MRSA252) OX=282458 GN=uvrB PE=3 SV=1	1	1	0.0121	76879.7	5.27
$94-17	tr|A0A0E1X946|A0A0E1X946_STAAU UvrABC system protein B OS=Staphylococcus aureus subsp. aureus MN8 OX=548470 GN=uvrB PE=3 SV=1	1	1	0.0118	78413.4	5.24
$94-18	sp|Q8NXM0|UVRB_STAAW UvrABC system protein B OS=Staphylococcus aureus (strain MW2) OX=196620 GN=uvrB PE=3 SV=1	1	1	0.0121	76880.7	5.21
$94-19	tr|A0A380DGS6|A0A380DGS6_STAAU UvrABC system protein B OS=Staphylococcus aureus OX=1280 GN=uvrB PE=3 SV=1	1	1	0.0121	76173.8	5.26
$94-20	tr|A0A380DLV0|A0A380DLV0_STAAU UvrABC system protein B OS=Staphylococcus aureus OX=1280 GN=uvrB_2 PE=3 SV=1	1	1	0.0179	52065	5.44
$94-21	tr|A0A077UJ56|A0A077UJ56_STAAU UvrABC system protein B OS=Staphylococcus aureus OX=1280 GN=uvrB PE=3 SV=1	1	1	0.0121	76839.6	5.24
$94-22	tr|A0A0D1I7X6|A0A0D1I7X6_STAAU UvrABC system protein B OS=Staphylococcus aureus subsp. aureus OX=46170 GN=uvrB PE=3 SV=1	1	1	0.0121	76674.5	5.27
$94-23	tr|A0A0U1MG22|A0A0U1MG22_STAAU UvrABC system protein B OS=Staphylococcus aureus OX=1280 GN=uvrB PE=3 SV=1	1	1	0.0121	76623.4	5.2
$94-24	tr|A0A2X2KSF9|A0A2X2KSF9_STAAU UvrABC system protein B OS=Staphylococcus aureus OX=1280 GN=uvrB_1 PE=3 SV=1	1	1	0.0121	76869.7	5.27
$94-25	tr|A0A1Q8DGR0|A0A1Q8DGR0_STAAU UvrABC system protein B OS=Staphylococcus aureus OX=1280 GN=uvrB PE=3 SV=1	1	1	0.0121	76773.4	5.08
$94-26	tr|A0A0U1MX83|A0A0U1MX83_STAAU UvrABC system protein B OS=Staphylococcus aureus OX=1280 GN=uvrB_1 PE=3 SV=1	1	1	0.0121	76834.6	5.25
$94-27	tr|A0A380E0H1|A0A380E0H1_STAAU UvrABC system protein B OS=Staphylococcus aureus OX=1280 GN=uvrB_1 PE=3 SV=1	1	1	0.0139	66922.4	5.08
$94-28	sp|Q5HHR0|UVRB_STAAC UvrABC system protein B OS=Staphylococcus aureus (strain COL) OX=93062 GN=uvrB PE=3 SV=1	1	1	0.0121	76879.7	5.27
$94-29	sp|P67425|UVRB_STAAN UvrABC system protein B OS=Staphylococcus aureus (strain N315) OX=158879 GN=uvrB PE=1 SV=1	1	1	0.0121	76865.7	5.27
$94-30	sp|P67424|UVRB_STAAM UvrABC system protein B OS=Staphylococcus aureus (strain Mu50 / ATCC 700699) OX=158878 GN=uvrB PE=3 SV=1	1	1	0.0121	76865.7	5.27
	R20190500775_1,8043	R.SLIQTIGR.A	887.531	-0.00336	2	1	20.06	0	0.656	0|0	sp|Q5HHR0|UVRB_STAAC/sp|P67424|UVRB_STAAM/sp|P67425|UVRB_STAAN/sp|Q6GIN3|UVRB_STAAR/sp|Q6GB72|UVRB_STAAS/sp|Q8NXM0|UVRB_STAAW/tr|A0A0E1X946|A0A0E1X946_STAAU/tr|A0A0E0VM49|A0A0E0VM49_STAA5/tr|A0A0H2XGZ8|A0A0H2XGZ8_STAA3/tr|A0A2X2K2N0|A0A2X2K2N0_STAAU/tr|A0A380EG41|A0A380EG41_STAAU/tr|A0A380DGS6|A0A380DGS6_STAAU/tr|A0A1Q8DGR0|A0A1Q8DGR0_STAAU/tr|A0A2X2KSF9|A0A2X2KSF9_STAAU/tr|A0A380E0H1|A0A380E0H1_…		9.47	0		0	2	MASCOT		T
$95-1	tr|A0A0H3KIW0|A0A0H3KIW0_STAAE D-isomer specific 2-hydroxyacid dehydrogenase family protein OS=Staphylococcus aureus (strain Newman) OX=426430 GN=NWMN_2422 PE=3 SV=1	1	1	0.0254	34803	5.06
$95-2	tr|Q2FVA3|Q2FVA3_STAA8 D-lactate dehydrogenase, putative OS=Staphylococcus aureus (strain NCTC 8325) OX=93061 GN=SAOUHSC_02830 PE=3 SV=1	1	1	0.0254	34803	5.06
	R20190500775_1,6370	-.M*ALNWGKK.N	963.508	0.00578	2	1	20.85	0	0.488	0|0	tr|Q2FVA3|Q2FVA3_STAA8/tr|A0A0H3KIW0|A0A0H3KIW0_STAAE		10	1	15.994919 Oxidation (M)	0	2	MASCOT		T
$96-1	tr|A0A0U1MDN2|A0A0U1MDN2_STAAU ABC transporter ATP_binding protein OS=Staphylococcus aureus OX=1280 GN=ybhF_2 PE=4 SV=1	1	1	0.0331	27001	6.61
	R20190500775_1,9772	K.VGLIVDGK.L	800.488	0.00851	2	1	25.52	0	0.12	0|0	tr|A0A0U1MDN2|A0A0U1MDN2_STAAU		5.81	0		0	2	MASCOT		T
$97-1	tr|A0A0U1MGD8|A0A0U1MGD8_STAAU Exotoxin OS=Staphylococcus aureus OX=1280 GN=SAMEA2445518_01412 PE=4 SV=1	1	1	0.0235	33837.6	9.43
	R20190500775_1,12256	K.VELNIIK.E	828.519	-0.00274	2	1	21.86	0	0.277	0|0	tr|A0A0U1MGD8|A0A0U1MGD8_STAAU		5.97	0		0	2	MASCOT		T
$98-1	tr|A0A0U1ML73|A0A0U1ML73_STAAU 3-phosphoshikimate 1-carboxyvinyltransferase OS=Staphylococcus aureus OX=1280 GN=aroA PE=3 SV=1	1	1	0.0162	46964.7	5.13
$98-2	tr|A0A0D3Q7P5|A0A0D3Q7P5_STAAU 3-phosphoshikimate 1-carboxyvinyltransferase OS=Staphylococcus aureus OX=1280 GN=aroA PE=3 SV=1	1	1	0.0162	47002.7	5.02
$98-3	tr|A0A2S6DLV1|A0A2S6DLV1_STAAU 3-phosphoshikimate 1-carboxyvinyltransferase OS=Staphylococcus aureus OX=1280 GN=aroA PE=3 SV=1	1	1	0.0162	46990.7	5.13
$98-4	tr|A0A2S6D566|A0A2S6D566_STAAU 3-phosphoshikimate 1-carboxyvinyltransferase OS=Staphylococcus aureus OX=1280 GN=aroA PE=3 SV=1	1	1	0.0162	46980.7	5.13
$98-5	tr|A0A2X2USH7|A0A2X2USH7_STAAU 3-phosphoshikimate 1-carboxyvinyltransferase OS=Staphylococcus aureus OX=1280 GN=aroA_1 PE=3 SV=1	1	1	0.0162	47028.7	4.97
$98-6	tr|A0A133PU31|A0A133PU31_STAAU 3-phosphoshikimate 1-carboxyvinyltransferase OS=Staphylococcus aureus OX=1280 GN=aroA PE=3 SV=1	1	1	0.0161	47377.1	4.98
$98-7	tr|A0A444VC17|A0A444VC17_STAAU 3-phosphoshikimate 1-carboxyvinyltransferase OS=Staphylococcus aureus OX=1280 GN=aroA PE=3 SV=1	1	1	0.0162	47034.8	5.02
$98-8	tr|A0A0D1EZ68|A0A0D1EZ68_STAAU 3-phosphoshikimate 1-carboxyvinyltransferase OS=Staphylococcus aureus subsp. aureus OX=46170 GN=aroA PE=3 SV=1	1	1	0.0162	46964.7	5.13
$98-9	tr|A0A0E1AGG4|A0A0E1AGG4_STAAU 3-phosphoshikimate 1-carboxyvinyltransferase OS=Staphylococcus aureus subsp. aureus Z172 OX=1406863 GN=aroA PE=3 SV=1	1	1	0.0162	47002.7	5.02
$98-10	tr|T1Y8F5|T1Y8F5_STAAU 3-phosphoshikimate 1-carboxyvinyltransferase OS=Staphylococcus aureus subsp. aureus CN1 OX=1193576 GN=aroA PE=3 SV=1	1	1	0.0161	47310	4.97
$98-11	tr|A0A0E1VJE1|A0A0E1VJE1_STAA3 3-phosphoshikimate 1-carboxyvinyltransferase OS=Staphylococcus aureus subsp. aureus USA300_TCH959 OX=450394 GN=aroA PE=3 SV=1	1	1	0.0161	47309	5.03
$98-12	sp|A6QH15|AROA_STAAE 3-phosphoshikimate 1-carboxyvinyltransferase OS=Staphylococcus aureus (strain Newman) OX=426430 GN=aroA PE=3 SV=1	1	1	0.0162	47002.7	5.02
$98-13	sp|Q05615|AROA_STAA8 3-phosphoshikimate 1-carboxyvinyltransferase OS=Staphylococcus aureus (strain NCTC 8325) OX=93061 GN=aroA PE=3 SV=2	1	1	0.0162	47002.7	5.02
$98-14	sp|A8Z444|AROA_STAAT 3-phosphoshikimate 1-carboxyvinyltransferase OS=Staphylococcus aureus (strain USA300 / TCH1516) OX=451516 GN=aroA PE=3 SV=1	1	1	0.0162	47002.7	5.02
$98-15	sp|Q6G998|AROA_STAAS 3-phosphoshikimate 1-carboxyvinyltransferase OS=Staphylococcus aureus (strain MSSA476) OX=282459 GN=aroA PE=3 SV=1	1	1	0.0162	47002.7	5.02
$98-16	sp|Q8NWN5|AROA_STAAW 3-phosphoshikimate 1-carboxyvinyltransferase OS=Staphylococcus aureus (strain MW2) OX=196620 GN=aroA PE=3 SV=1	1	1	0.0162	47002.7	5.02
$98-17	tr|A0A077UGI7|A0A077UGI7_STAAU 3-phosphoshikimate 1-carboxyvinyltransferase OS=Staphylococcus aureus OX=1280 GN=aroA_1 PE=3 SV=1	1	1	0.0162	46907.5	5.11
$98-18	tr|A0A1D4HV18|A0A1D4HV18_STAAU 3-phosphoshikimate 1-carboxyvinyltransferase OS=Staphylococcus aureus OX=1280 GN=aroA_2 PE=3 SV=1	1	1	0.0162	46935.6	5.01
$98-19	tr|A0A380EK92|A0A380EK92_STAAU 3-phosphoshikimate 1-carboxyvinyltransferase OS=Staphylococcus aureus OX=1280 GN=aroA_2 PE=3 SV=1	1	1	0.037	20676.8	6.15
$98-20	tr|A0A1D4NFC3|A0A1D4NFC3_STAAU 3-phosphoshikimate 1-carboxyvinyltransferase OS=Staphylococcus aureus OX=1280 GN=ubiE_3 PE=3 SV=1	1	1	0.0258	30222.6	6.03
$98-21	sp|Q2YY90|AROA_STAAB 3-phosphoshikimate 1-carboxyvinyltransferase OS=Staphylococcus aureus (strain bovine RF122 / ET3-1) OX=273036 GN=aroA PE=3 SV=1	1	1	0.0162	46964.7	5.13
$98-22	sp|Q2FGX6|AROA_STAA3 3-phosphoshikimate 1-carboxyvinyltransferase OS=Staphylococcus aureus (strain USA300) OX=367830 GN=aroA PE=3 SV=1	1	1	0.0162	47002.7	5.02
$98-23	tr|A0A0E0VQT5|A0A0E0VQT5_STAA5 3-phosphoshikimate 1-carboxyvinyltransferase OS=Staphylococcus aureus subsp. aureus 71193 OX=1155084 GN=aroA PE=3 SV=1	1	1	0.0161	47365.1	5.08
$98-24	sp|Q5HFV9|AROA_STAAC 3-phosphoshikimate 1-carboxyvinyltransferase OS=Staphylococcus aureus (strain COL) OX=93062 GN=aroA PE=3 SV=1	1	1	0.0162	47028.7	4.97
	R20190500775_1,8314	R.LLGVEIK.E	771.497	-0.00072	2	1	26.48	0	0.093	0|0	sp|Q05615|AROA_STAA8/sp|A6QH15|AROA_STAAE/sp|Q6G998|AROA_STAAS/sp|A8Z444|AROA_STAAT/sp|Q8NWN5|AROA_STAAW/sp|Q2FGX6|AROA_STAA3/sp|Q2YY90|AROA_STAAB/sp|Q5HFV9|AROA_STAAC/tr|A0A0E0VQT5|A0A0E0VQT5_STAA5/tr|A0A1D4HV18|A0A1D4HV18_STAAU/tr|A0A077UGI7|A0A077UGI7_STAAU/tr|A0A1D4NFC3|A0A1D4NFC3_STAAU/tr|A0A380EK92|A0A380EK92_STAAU/tr|A0A133PU31|A0A133PU31_STAAU/tr|A0A2X2USH7|A0A2X2USH7_STAAU/tr|A0A0D1EZ68|…		6	0		0	2	MASCOT		T
$99-1	tr|A0A0U1MNX0|A0A0U1MNX0_STAAU Extracellular matrix binding protein OS=Staphylococcus aureus OX=1280 GN=ebh_2 PE=4 SV=1	1	1	0.0008	1.13737e+06	5.88
	R20190500775_1,4708	R.KIDEINAR.T	958.532	4e-05	2	1	24.75	0	0.154	0|0	tr|A0A0U1MNX0|A0A0U1MNX0_STAAU		6.07	1		0	2	MASCOT		T
$100-1	tr|A0A0U1MPN9|A0A0U1MPN9_STAAU Metallo-beta-lactamase superfamily protein OS=Staphylococcus aureus OX=1280 GN=ytnP PE=4 SV=1	1	1	0.022	31528.4	6.11
	R20190500775_1,9125	K.LLLFDK.T	748.46	-0.00082	2	1	34.04	0	0.00986	0|0	tr|A0A0U1MPN9|A0A0U1MPN9_STAAU		5.84	0		0	2	MASCOT		T
$101-1	tr|A0A0U1MRL4|A0A0U1MRL4_STAAU Phosphoglucomutase OS=Staphylococcus aureus OX=1280 GN=pgcA PE=3 SV=1	1	1	0.011	61883.3	5.48
$101-2	tr|A0A0U1MU30|A0A0U1MU30_STAAU Phosphoglucomutase OS=Staphylococcus aureus OX=1280 GN=pgcA PE=3 SV=1	1	1	0.011	61683.2	5.88
$101-3	tr|A0A455X6D2|A0A455X6D2_STAAU Phosphoglucomutase OS=Staphylococcus aureus OX=1280 GN=pgcA PE=4 SV=1	1	1	0.0098	69487.2	6.16
$101-4	tr|A0A2S6D1Z4|A0A2S6D1Z4_STAAU Phospho-sugar mutase OS=Staphylococcus aureus OX=1280 GN=CV021_15050 PE=3 SV=1	1	1	0.01	68343	6.17
$101-5	tr|A0A454H3V3|A0A454H3V3_STAAU Phospho-sugar mutase OS=Staphylococcus aureus OX=1280 GN=C7P97_00870 PE=3 SV=1	1	1	0.0103	66116.4	6.1
$101-6	tr|A0A454N1W9|A0A454N1W9_STAAU Phospho-sugar mutase OS=Staphylococcus aureus OX=1280 GN=D1G01_08060 PE=3 SV=1	1	1	0.01	68374	6.1
$101-7	tr|A0A3S4N834|A0A3S4N834_STAAU Phosphoglucomutase OS=Staphylococcus aureus OX=1280 GN=pgcA PE=3 SV=1	1	1	0.011	61717.2	5.89
$101-8	tr|A0A2X2K1Z5|A0A2X2K1Z5_STAAU Phosphoglucomutase OS=Staphylococcus aureus OX=1280 GN=pgcA PE=3 SV=1	1	1	0.01	68536.2	6.17
$101-9	tr|A0A0D1JWA4|A0A0D1JWA4_STAAU Phosphoglucomutase OS=Staphylococcus aureus subsp. aureus OX=46170 GN=QU38_16675 PE=3 SV=1	1	1	0.011	61653.1	5.78
$101-10	tr|A0A0H3KAD4|A0A0H3KAD4_STAAE Phosphoglucomutase/phosphomannomutase family protein OS=Staphylococcus aureus (strain Newman) OX=426430 GN=NWMN_2388 PE=3 SV=1	1	1	0.0103	66115.4	6.01
$101-11	tr|A0A0E1VQ28|A0A0E1VQ28_STAA3 Phosphoglucomutase/phosphomannomutase, alpha/beta/alpha domain II OS=Staphylococcus aureus subsp. aureus USA300_TCH959 OX=450394 GN=HMPREF0776_0544 PE=3 SV=1	1	1	0.01	68391	6.07
$101-12	tr|T1YDP3|T1YDP3_STAAU Phosphoglucomutase OS=Staphylococcus aureus subsp. aureus CN1 OX=1193576 GN=SAKOR_02479 PE=3 SV=1	1	1	0.0098	69586.2	6.04
$101-13	tr|A0A0E1AJK7|A0A0E1AJK7_STAAU Phosphoglucosamine mutase / Phosphomannomutase OS=Staphylococcus aureus subsp. aureus Z172 OX=1406863 GN=SAZ172_2588 PE=3 SV=1	1	1	0.011	61697.1	5.73
$101-14	tr|A0A2C9TXL4|A0A2C9TXL4_STAAU Phosphoglucomutase OS=Staphylococcus aureus OX=1280 GN=pgcA PE=3 SV=1	1	1	0.011	61671.1	5.78
$101-15	tr|A0A454MAI6|A0A454MAI6_STAAU Phospho-sugar mutase OS=Staphylococcus aureus OX=1280 GN=D1G05_11140 PE=3 SV=1	1	1	0.01	68309.9	6.09
$101-16	tr|A0A2S6DC89|A0A2S6DC89_STAAU Phosphoglucomutase OS=Staphylococcus aureus OX=1280 GN=CSC83_12015 PE=3 SV=1	1	1	0.0103	66144.4	6.1
$101-17	tr|A0A133PV72|A0A133PV72_STAAU Phospho-sugar mutase OS=Staphylococcus aureus OX=1280 GN=D1G21_08530 PE=3 SV=1	1	1	0.01	68346.9	6.1
$101-18	sp|Q7A3K7|PGCA_STAAN Phosphoglucomutase OS=Staphylococcus aureus (strain N315) OX=158879 GN=pgcA PE=1 SV=2	1	1	0.0109	62358	5.89
$101-19	sp|Q6G6I3|PGCA_STAAS Phosphoglucomutase OS=Staphylococcus aureus (strain MSSA476) OX=282459 GN=pgcA PE=3 SV=1	1	1	0.0109	62427	5.82
$101-20	sp|Q5HD61|PGCA_STAAC Phosphoglucomutase OS=Staphylococcus aureus (strain COL) OX=93062 GN=pgcA PE=3 SV=2	1	1	0.0109	62376	5.85
$101-21	sp|Q8NUV4|PGCA_STAAW Phosphoglucomutase OS=Staphylococcus aureus (strain MW2) OX=196620 GN=pgcA PE=3 SV=2	1	1	0.0109	62427	5.82
$101-22	sp|Q2FE11|PGCA_STAA3 Phosphoglucomutase OS=Staphylococcus aureus (strain USA300) OX=367830 GN=pgcA PE=3 SV=2	1	1	0.0109	62376	5.85
$101-23	sp|Q2FVC1|PGCA_STAA8 Phosphoglucomutase OS=Staphylococcus aureus (strain NCTC 8325) OX=93061 GN=pgcA PE=1 SV=2	1	1	0.0109	62376	5.85
$101-24	sp|Q99RE2|PGCA_STAAM Phosphoglucomutase OS=Staphylococcus aureus (strain Mu50 / ATCC 700699) OX=158878 GN=pgcA PE=3 SV=2	1	1	0.0109	62358	5.89
$101-25	sp|Q6GDU9|PGCA_STAAR Phosphoglucomutase OS=Staphylococcus aureus (strain MRSA252) OX=282458 GN=pgcA PE=3 SV=1	1	1	0.0109	62471.2	5.78
$101-26	tr|A0A167GDZ7|A0A167GDZ7_STAAU Phosphoglucomutase/phosphomannomutase alpha/beta/subunit OS=Staphylococcus aureus OX=1280 GN=pgcA PE=3 SV=1	1	1	0.011	61766.3	5.71
$101-27	tr|A0A380DR07|A0A380DR07_STAAU Phosphoglucomutase OS=Staphylococcus aureus OX=1280 GN=pgcA_2 PE=3 SV=1	1	1	0.0116	59238.7	6.21
$101-28	tr|A0A2I7YAQ1|A0A2I7YAQ1_STAAU Phosphoglucomutase OS=Staphylococcus aureus OX=1280 GN=BTN44_15010 PE=3 SV=1	1	1	0.01	68373	6.07
$101-29	tr|A0A077UKS7|A0A077UKS7_STAAU Phosphoglucomutase/phosphomannomutase alpha/beta/subunit OS=Staphylococcus aureus OX=1280 GN=pgcA PE=3 SV=1	1	1	0.011	61736.2	5.75
$101-30	tr|A0A0E0VTZ6|A0A0E0VTZ6_STAA5 Phosphoglucomutase OS=Staphylococcus aureus subsp. aureus 71193 OX=1155084 GN=ST398NM01_2547 PE=3 SV=1	1	1	0.0103	66116.4	6.1
$101-31	tr|A0A0E1XDH6|A0A0E1XDH6_STAAU Phosphoglucomutase/phosphomannomutase, alpha/beta/alpha domain II OS=Staphylococcus aureus subsp. aureus MN8 OX=548470 GN=HMPREF0769_10657 PE=3 SV=1	1	1	0.01	68442.1	6.04
$101-32	tr|A0A390W189|A0A390W189_STAAU Phosphomannomutase OS=Staphylococcus aureus OX=1280 GN=manB PE=3 SV=1	1	1	0.011	61653.1	5.82
$101-33	tr|A0A2X2KT50|A0A2X2KT50_STAAU Phosphoglucomutase OS=Staphylococcus aureus OX=1280 GN=pgcA PE=3 SV=1	1	1	0.011	61697.1	5.73
	R20190500775_1,5306	R.LGIAER.D	658.388	-0.0008	2	1	35.57	0	0.0204	0|0	sp|Q2FE11|PGCA_STAA3/sp|Q99RE2|PGCA_STAAM/sp|Q2FVC1|PGCA_STAA8/sp|Q6G6I3|PGCA_STAAS/sp|Q7A3K7|PGCA_STAAN/sp|Q8NUV4|PGCA_STAAW/sp|Q5HD61|PGCA_STAAC/sp|Q6GDU9|PGCA_STAAR/tr|A0A0E1XDH6|A0A0E1XDH6_STAAU/tr|A0A0E0VTZ6|A0A0E0VTZ6_STAA5/tr|A0A2X2KT50|A0A2X2KT50_STAAU/tr|A0A390W189|A0A390W189_STAAU/tr|A0A380DR07|A0A380DR07_STAAU/tr|A0A167GDZ7|A0A167GDZ7_STAAU/tr|A0A077UKS7|A0A077UKS7_STAAU/tr|A0A2I7YAQ1|…		6	0		0	2	MASCOT		T
$102-1	tr|A0A0U1MSG5|A0A0U1MSG5_STAAU FAD binding protein OS=Staphylococcus aureus OX=1280 GN=pcpB PE=4 SV=1	1	1	0.012	55953.7	9.16
	R20190500775_1,7316	K.ISAVLK.G	630.418	-0.00127	2	1	21.28	0	0.548	0|0	tr|A0A0U1MSG5|A0A0U1MSG5_STAAU		8.75	0		0	2	MASCOT		T
$103-1	tr|A0A0U1MUD6|A0A0U1MUD6_STAAU CRISPR-associated protein OS=Staphylococcus aureus OX=1280 GN=SAMEA2445518_01735 PE=4 SV=1	1	1	0.0118	49111.8	6.54
$103-2	tr|A0A0U1MWP2|A0A0U1MWP2_STAAU CRISPR-associated family protein OS=Staphylococcus aureus OX=1280 GN=BN1321_440004 PE=4 SV=1	1	1	0.0118	49072.8	8.17
$103-3	tr|A0A2X2KS19|A0A2X2KS19_STAAU Oligopeptide transport ATP-binding protein oppD OS=Staphylococcus aureus OX=1280 GN=oppD_1 PE=3 SV=1	1	1	0.0152	37019.1	8.48
$103-4	tr|A0A380DFT3|A0A380DFT3_STAAU D-alanine transport protein DltB OS=Staphylococcus aureus OX=1280 GN=dltB PE=4 SV=1	1	1	0.0123	47990.8	9.83
$103-5	tr|T1Y774|T1Y774_STAAU Exotoxin OS=Staphylococcus aureus subsp. aureus CN1 OX=1193576 GN=SAKOR_00412 PE=4 SV=1	1	1	0.0211	27337.1	8.9
$103-6	tr|A0A0E1ADC9|A0A0E1ADC9_STAAU Exotoxin 13 OS=Staphylococcus aureus subsp. aureus Z172 OX=1406863 GN=SAZ172_0436 PE=4 SV=1	1	1	0.0216	26675.4	9.14
$103-7	tr|A0A380ESK6|A0A380ESK6_STAAU Uncharacterized protein OS=Staphylococcus aureus OX=1280 GN=NCTC12973_00913 PE=4 SV=1	1	1	0.0117	50339.1	9.55
$103-8	tr|A0A447ZCX1|A0A447ZCX1_STAAU Two-component sensor histidine kinase OS=Staphylococcus aureus OX=1280 GN=graS PE=4 SV=1	1	1	0.0147	40549.4	6.31
$103-9	tr|T1Y6A8|T1Y6A8_STAAU Membrane lipoprotein OS=Staphylococcus aureus subsp. aureus CN1 OX=1193576 GN=SAKOR_00072 PE=3 SV=1	1	1	0.0187	30694.8	8.71
$103-10	tr|A0A0E1VM35|A0A0E1VM35_STAA3 Tandem lipoprotein OS=Staphylococcus aureus subsp. aureus USA300_TCH959 OX=450394 GN=HMPREF0776_0831 PE=3 SV=1	1	1	0.0187	30694.8	8.71
$103-11	tr|A0A380EDZ3|A0A380EDZ3_STAAU Exotoxin OS=Staphylococcus aureus OX=1280 GN=speC_2 PE=4 SV=1	1	1	0.0485	12177.1	9.1
$103-12	tr|A0A0H2XII7|A0A0H2XII7_STAA3 Exotoxin OS=Staphylococcus aureus (strain USA300) OX=367830 GN=SAUSA300_0403 PE=4 SV=1	1	1	0.0216	26675.4	9.14
$103-13	tr|A0A447Z8Q4|A0A447Z8Q4_STAAU DNA topoisomerase 3 OS=Staphylococcus aureus OX=1280 GN=topB PE=3 SV=1	1	1	0.007	81524.1	9.57
$103-14	tr|A0A1S5ZVE7|A0A1S5ZVE7_STAAU ATPase OS=Staphylococcus aureus OX=1280 GN=D1G21_11960 PE=4 SV=1	1	1	0.0077	75077.7	5.64
$103-15	tr|O54396|O54396_STAAU Pristinamycin resistance protein VgaB OS=Staphylococcus aureus OX=1280 GN=vgaB PE=4 SV=1	1	1	0.0091	63809.4	8.89
$103-16	tr|A0A033UYK0|A0A033UYK0_STAAU DNA topoisomerase 3 OS=Staphylococcus aureus C0673 OX=1413510 GN=topB PE=3 SV=1	1	1	0.007	81735.4	9.4
$103-17	tr|A0A380DLU8|A0A380DLU8_STAAU Exotoxin OS=Staphylococcus aureus OX=1280 GN=speC PE=4 SV=1	1	1	0.0194	29756	9.01
$103-18	tr|A0A2S1FUJ2|A0A2S1FUJ2_STAAU Superantigen-like protein 9 OS=Staphylococcus aureus OX=1280 GN=ssl09 PE=4 SV=1	1	1	0.0216	26643.4	9.22
$103-19	tr|A0A1D5AC98|A0A1D5AC98_STAAU Exotoxin 5 OS=Staphylococcus aureus OX=1280 GN=set5 PE=4 SV=1	1	1	0.0735	8218.64	9.4
$103-20	tr|A0A0H3K6A5|A0A0H3K6A5_STAAE Staphylococcal enterotoxin-like toxin OS=Staphylococcus aureus (strain Newman) OX=426430 GN=ssl9nm PE=4 SV=1	1	1	0.0216	26675.4	9.14
$103-21	tr|Q2G2X8|Q2G2X8_STAA8 Uncharacterized protein OS=Staphylococcus aureus (strain NCTC 8325) OX=93061 GN=SAOUHSC_00394 PE=4 SV=1	1	1	0.0216	26675.4	9.14
$103-22	tr|A0A0D1IBX3|A0A0D1IBX3_STAAU Superantigen-like protein OS=Staphylococcus aureus subsp. aureus OX=46170 GN=QU38_04595 PE=4 SV=1	1	1	0.0216	26703.6	9.29
$103-23	tr|A0A0H2WXT1|A0A0H2WXT1_STAAC Exotoxin 5, putative OS=Staphylococcus aureus (strain COL) OX=93062 GN=SACOL0473 PE=1 SV=1	1	1	0.0216	26675.4	9.14
$103-24	tr|A0A2S6D5V9|A0A2S6D5V9_STAAU Exotoxin OS=Staphylococcus aureus OX=1280 GN=speC_1 PE=4 SV=1	1	1	0.0216	26633.4	9.22
$103-25	tr|A0A0D6G9V6|A0A0D6G9V6_STAAU Exotoxin OS=Staphylococcus aureus OX=1280 GN=speC_2 PE=4 SV=1	1	1	0.0216	26675.4	9.14
$103-26	tr|A0A0H2XI78|A0A0H2XI78_STAA3 PhiPVL ORF41-like protein OS=Staphylococcus aureus (strain USA300) OX=367830 GN=SAUSA300_1961 PE=4 SV=1	1	1	0.0077	75608.3	5.7
$103-27	tr|A0A077UG73|A0A077UG73_STAAU Lactose phosphotransferase system repressor OS=Staphylococcus aureus OX=1280 GN=lacR PE=4 SV=1	1	1	0.0199	28606.5	5.89
$103-28	tr|A0A2S6D3S2|A0A2S6D3S2_STAAU DeoR/GlpR transcriptional regulator OS=Staphylococcus aureus OX=1280 GN=CV021_11130 PE=4 SV=1	1	1	0.019	29948	6.33
$103-29	tr|A0A090N205|A0A090N205_STAAU Lactose phosphotransferase system repressor OS=Staphylococcus aureus OX=1280 GN=lacR PE=4 SV=1	1	1	0.0199	28576.4	5.89
$103-30	tr|A0A0D1HNR2|A0A0D1HNR2_STAAU DeoR faimly transcriptional regulator OS=Staphylococcus aureus subsp. aureus OX=46170 GN=QU38_03645 PE=4 SV=1	1	1	0.0199	28625.5	5.89
$103-31	tr|A0A2X2K080|A0A2X2K080_STAAU Lactose phosphotransferase system repressor OS=Staphylococcus aureus OX=1280 GN=lacR_2 PE=4 SV=1	1	1	0.0431	13343.4	7.87
$103-32	tr|A0A0H2XG91|A0A0H2XG91_STAA3 Lactose phosphotransferase system repressor OS=Staphylococcus aureus (strain USA300) OX=367830 GN=SAUSA300_2156 PE=4 SV=1	1	1	0.0199	28548.4	5.89
$103-33	tr|A0A0U1MED7|A0A0U1MED7_STAAU Lactose phosphotransferase system repressor OS=Staphylococcus aureus OX=1280 GN=lacR PE=4 SV=1	1	1	0.0199	28592.4	5.9
$103-34	tr|A0A389U6G5|A0A389U6G5_STAAU DeoR-family regulatory protein OS=Staphylococcus aureus OX=1280 GN=deoR PE=4 SV=1	1	1	0.0199	28592.4	5.89
$103-35	tr|X5E500|X5E500_STAAU DeoR faimly transcriptional regulator OS=Staphylococcus aureus OX=1280 GN=lacR PE=4 SV=1	1	1	0.0199	28548.4	5.89
$103-36	tr|A0A0E1VNG6|A0A0E1VNG6_STAA3 Transcriptional regulator, DeoR family OS=Staphylococcus aureus subsp. aureus USA300_TCH959 OX=450394 GN=HMPREF0776_0249 PE=4 SV=1	1	1	0.019	29946	6.23
$103-37	tr|A0A133PYK7|A0A133PYK7_STAAU DeoR family transcriptional regulator OS=Staphylococcus aureus OX=1280 GN=BTN44_13400 PE=4 SV=1	1	1	0.019	29887.9	6.23
$103-38	tr|A0A380DCX4|A0A380DCX4_STAAU Gas vesicle synthesis protein GvpL/GvpF OS=Staphylococcus aureus OX=1280 GN=NCTC7887_00076 PE=4 SV=1	1	1	0.0196	29134.9	5.05
$103-39	tr|T1YCV4|T1YCV4_STAAU Lactose phosphotransferase system repressor OS=Staphylococcus aureus subsp. aureus CN1 OX=1193576 GN=SAKOR_02164 PE=4 SV=1	1	1	0.019	29915.9	6.23
$103-40	tr|A0A2S6DPZ9|A0A2S6DPZ9_STAAU DeoR/GlpR transcriptional regulator OS=Staphylococcus aureus OX=1280 GN=C7P97_08415 PE=4 SV=1	1	1	0.019	29915.9	6.23
$103-41	tr|A0A3M8YF48|A0A3M8YF48_STAAU DeoR/GlpR transcriptional regulator OS=Staphylococcus aureus OX=1280 GN=D1G05_10930 PE=4 SV=1	1	1	0.019	29931.9	6.23
$103-42	tr|A0A0E1AJ61|A0A0E1AJ61_STAAU Lactose phosphotransferase system repressor OS=Staphylococcus aureus subsp. aureus Z172 OX=1406863 GN=lacR PE=4 SV=1	1	1	0.0199	28548.4	5.89
$103-43	tr|A0A0H3K9X1|A0A0H3K9X1_STAAE Lactose phosphotransferase system repressor OS=Staphylococcus aureus (strain Newman) OX=426430 GN=lacR PE=4 SV=1	1	1	0.0199	28548.4	5.89
$103-44	tr|Q9F0J8|Q9F0J8_STAAU Orf20 OS=Staphylococcus aureus OX=1280 PE=4 SV=1	1	1	0.0187	31411.2	6.48
$103-45	tr|A0A033UPF1|A0A033UPF1_STAAU 10 kDa chaperonin OS=Staphylococcus aureus C0673 OX=1413510 GN=groS PE=3 SV=1	1	1	0.0532	10209.4	4.55
$103-46	tr|A0A2S6DEV9|A0A2S6DEV9_STAAU Transcriptional regulator OS=Staphylococcus aureus OX=1280 GN=C7P97_01360 PE=4 SV=1	1	1	0.0192	30851.7	6.73
$103-47	tr|E2FZP6|E2FZP6_STAAU Stl OS=Staphylococcus aureus OX=1280 GN=stl PE=4 SV=1	1	1	0.018	32999.1	6.73
$103-48	sp|P0A0Q0|LACR_STAA8 Lactose phosphotransferase system repressor OS=Staphylococcus aureus (strain NCTC 8325) OX=93061 GN=lacR PE=4 SV=1	1	1	0.0199	28548.4	5.89
$103-49	sp|Q6G7B8|LACR_STAAS Lactose phosphotransferase system repressor OS=Staphylococcus aureus (strain MSSA476) OX=282459 GN=lacR PE=3 SV=1	1	1	0.0199	28548.4	5.89
$103-50	sp|P0A0P9|LACR_STAAW Lactose phosphotransferase system repressor OS=Staphylococcus aureus (strain MW2) OX=196620 GN=lacR PE=3 SV=1	1	1	0.0199	28548.4	5.89
$103-51	tr|A0A0E0VR44|A0A0E0VR44_STAA5 Lactose phosphotransferase system repressor OS=Staphylococcus aureus subsp. aureus 71193 OX=1155084 GN=ST398NM01_2256 PE=4 SV=1	1	1	0.019	29915.9	6.23
$103-52	tr|A0A0E1XEF6|A0A0E1XEF6_STAAU Transcriptional regulator, DeoR family OS=Staphylococcus aureus subsp. aureus MN8 OX=548470 GN=HMPREF0769_10957 PE=4 SV=1	1	1	0.019	29915.9	6.23
$103-53	sp|P67743|LACR_STAAM Lactose phosphotransferase system repressor OS=Staphylococcus aureus (strain Mu50 / ATCC 700699) OX=158878 GN=lacR PE=3 SV=1	1	1	0.0199	28592.4	5.89
$103-54	sp|Q5HE08|LACR_STAAC Lactose phosphotransferase system repressor OS=Staphylococcus aureus (strain COL) OX=93062 GN=lacR PE=3 SV=1	1	1	0.0199	28548.4	5.89
$103-55	sp|Q6GEN3|LACR_STAAR Lactose phosphotransferase system repressor OS=Staphylococcus aureus (strain MRSA252) OX=282458 GN=lacR PE=3 SV=1	1	1	0.0199	28576.4	5.89
$103-56	sp|P67744|LACR_STAAN Lactose phosphotransferase system repressor OS=Staphylococcus aureus (strain N315) OX=158879 GN=lacR PE=1 SV=1	1	1	0.0199	28592.4	5.89
	R20190500775_1,5393	R.IIIEK.T ! K.IILEK.D ! K.ILLEK.Q ! K.ILLEK.L ! K.LIIEK.L ! R.LIIEK.A ! K.LILEK.V ! K.LILEK.E ! K.LLIEK.Y ! K.LLIEK.E ! R.LLIEK.E ! K.LLLEK.R ! K.LLLEK.A ! K.LLLEK.I	615.408	-0.00096	2	1	24.92	0	0.257	0|0	tr|A0A033UPF1|A0A033UPF1_STAAU ! tr|Q9F0J8|Q9F0J8_STAAU/tr|E2FZP6|E2FZP6_STAAU/tr|A0A2S6DEV9|A0A2S6DEV9_STAAU ! sp|P0A0Q0|LACR_STAA8/sp|Q5HE08|LACR_STAAC/sp|P67743|LACR_STAAM/sp|P67744|LACR_STAAN/sp|Q6GEN3|LACR_STAAR/sp|P0A0P9|LACR_STAAW/sp|Q6G7B8|LACR_STAAS/tr|A0A0E1XEF6|A0A0E1XEF6_STAAU/tr|A0A0E0VR44|A0A0E0VR44_STAA5/tr|A0A0H2XG91|A0A0H2XG91_STAA3/tr|A0A2X2K080|A0A2X2K080_STAAU/tr|A0A389U6G5|A0…		6	0		0	2	MASCOT		T
$104-1	tr|A0A0U1MVT3|A0A0U1MVT3_STAAU Gamma-glutamyltransferase OS=Staphylococcus aureus OX=1280 GN=ggt PE=4 SV=1	1	1	0.009	74713.4	5.22
	R20190500775_1,7703	K.TLQILR.E	743.477	-0.00058	2	1	23.54	0	0.216	0|0	tr|A0A0U1MVT3|A0A0U1MVT3_STAAU		9.41	0		0	2	MASCOT		T
$105-1	tr|A0A0U5B4G5|A0A0U5B4G5_STAAU Phage minor structural protein, N-terminal domain protein OS=Staphylococcus aureus OX=1280 PE=4 SV=1	1	1	0.0556	10513	9.57
$105-2	tr|A0A380ES43|A0A380ES43_STAAU tRNA uridine 5-carboxymethylaminomethyl modification enzyme MnmG OS=Staphylococcus aureus OX=1280 GN=mnmG PE=3 SV=1	1	1	0.0079	70100.6	6.24
	R20190500775_1,4020	R.SLYAR.S ! K.SLYAR.E	609.335	-6e-05	2	1	20.02	0	0.841	0|0	tr|A0A0U5B4G5|A0A0U5B4G5_STAAU ! tr|A0A380ES43|A0A380ES43_STAAU		8.46	0		0	2	MASCOT		T
$106-1	tr|A0A0Y9Z2Y8|A0A0Y9Z2Y8_STAAU Putative transposase OS=Staphylococcus aureus OX=1280 GN=HMPREF3211_00263 PE=4 SV=1	1	1	0.0359	19669.6	10.06
	R20190500775_1,4317	K.LDVGAR.V	630.357	-0.00032	2	1	21.57	0	0.578	0|0	tr|A0A0Y9Z2Y8|A0A0Y9Z2Y8_STAAU		5.84	0		0	2	MASCOT		T
$107-1	tr|A0A141HML9|A0A141HML9_STAA8 TcaA OS=Staphylococcus aureus subsp. aureus RN4220 OX=561307 GN=pGO400_p23 PE=4 SV=1	1	1	0.0142	49634.6	9.46
$107-2	tr|A0A0H2XKN7|A0A0H2XKN7_STAA3 Uncharacterized protein OS=Staphylococcus aureus (strain USA300) OX=367830 GN=SAUSA300_pUSA030026 PE=4 SV=1	1	1	0.0142	49634.6	9.46
$107-3	tr|E4PYF5|E4PYF5_STAAU Uncharacterized protein OS=Staphylococcus aureus OX=1280 GN=SUM_0025p2 PE=4 SV=1	1	1	0.0151	46714.7	9.61
$107-4	tr|O87355|O87355_STAAU Membrane protein-like protein OS=Staphylococcus aureus OX=1280 GN=tcaA_2 PE=4 SV=1	1	1	0.0142	49634.6	9.46
$107-5	tr|D2JB55|D2JB55_STAAU Similar to Teicoplanin resistance associated membrane protein TcaA OS=Staphylococcus aureus OX=1280 GN=SAP080A_031 PE=4 SV=1	1	1	0.0153	45951.1	9.44
$107-6	tr|A0A0A8IKC7|A0A0A8IKC7_STAAU Uncharacterized protein OS=Staphylococcus aureus OX=1280 PE=4 SV=1	1	1	0.0142	49683.6	9.45
$107-7	tr|D2KP11|D2KP11_STAAU Uncharacterized protein OS=Staphylococcus aureus OX=1280 GN=HUNSC491_pPR9_p41 PE=4 SV=1	1	1	0.0142	49700.8	9.54
$107-8	tr|A0A0H3JWM9|A0A0H3JWM9_STAAM Uncharacterized protein OS=Staphylococcus aureus (strain Mu50 / ATCC 700699) OX=158878 GN=SAVP019 PE=4 SV=1	1	1	0.0216	32823.6	9.48
	R20190500775_1,5407	K.INNVKR.D	743.452	0.0101	2	1	26.75	0	0.233	0|0	tr|A0A0H2XKN7|A0A0H2XKN7_STAA3/tr|A0A141HML9|A0A141HML9_STAA8/tr|O87355|O87355_STAAU/tr|E4PYF5|E4PYF5_STAAU/tr|D2JB55|D2JB55_STAAU/tr|D2KP11|D2KP11_STAAU/tr|A0A0A8IKC7|A0A0A8IKC7_STAAU/tr|A0A0H3JWM9|A0A0H3JWM9_STAAM		11	1		0	2	MASCOT		T
$108-1	tr|A0A162FF95|A0A162FF95_STAAU Nicotianamine synthase OS=Staphylococcus aureus OX=1280 GN=ERS072840_00298 PE=4 SV=1	1	1	0.0221	31124.1	4.63
$108-2	tr|A0A229LZU5|A0A229LZU5_STAAU SAM-dependent methyltransferase OS=Staphylococcus aureus OX=1280 GN=cntL PE=4 SV=1	1	1	0.0221	31081.9	4.58
$108-3	tr|A0A0H3K4J3|A0A0H3K4J3_STAAW Uncharacterized protein OS=Staphylococcus aureus (strain MW2) OX=196620 GN=MW2393 PE=4 SV=1	1	1	0.0221	31096	4.63
$108-4	tr|Q2FVE5|Q2FVE5_STAA8 Uncharacterized protein OS=Staphylococcus aureus (strain NCTC 8325) OX=93061 GN=SAOUHSC_02769 PE=4 SV=1	1	1	0.0221	31096	4.63
$108-5	tr|A0A0D1HHR4|A0A0D1HHR4_STAAU Ribosomal RNA methyltransferase FmrO domain protein OS=Staphylococcus aureus subsp. aureus OX=46170 GN=QU38_08140 PE=4 SV=1	1	1	0.0221	31096	4.63
$108-6	tr|A0A0H2WXC6|A0A0H2WXC6_STAAC Uncharacterized protein OS=Staphylococcus aureus (strain COL) OX=93062 GN=SACOL2478 PE=4 SV=1	1	1	0.0221	31096	4.63
$108-7	tr|A0A2S6D1W2|A0A2S6D1W2_STAAU Nicotianamine synthase OS=Staphylococcus aureus OX=1280 GN=CV021_14935 PE=4 SV=1	1	1	0.0221	31081	4.63
$108-8	tr|X5DTH8|X5DTH8_STAAU Nicotianamine synthase OS=Staphylococcus aureus OX=1280 GN=cntL PE=4 SV=1	1	1	0.0221	31096	4.63
$108-9	tr|A0A0H3KIR0|A0A0H3KIR0_STAAE Uncharacterized protein OS=Staphylococcus aureus (strain Newman) OX=426430 GN=NWMN_2366 PE=4 SV=1	1	1	0.0221	31096	4.63
$108-10	tr|A0A0H3JMT1|A0A0H3JMT1_STAAN Uncharacterized protein OS=Staphylococcus aureus (strain N315) OX=158879 GN=SA2257 PE=4 SV=1	1	1	0.0221	31126	4.63
$108-11	tr|A0A391FC11|A0A391FC11_STAAU Staphylopine biosynthesis enzyme CntL OS=Staphylococcus aureus OX=1280 GN=fmrO PE=4 SV=1	1	1	0.0221	31126	4.63
$108-12	tr|A0A0E1VQ10|A0A0E1VQ10_STAA3 Uncharacterized protein OS=Staphylococcus aureus subsp. aureus USA300_TCH959 OX=450394 GN=HMPREF0776_0528 PE=4 SV=1	1	1	0.0221	31096	4.63
$108-13	tr|T1YD31|T1YD31_STAAU Methyltransferase OS=Staphylococcus aureus subsp. aureus CN1 OX=1193576 GN=SAKOR_02453 PE=4 SV=1	1	1	0.0221	31096	4.63
$108-14	tr|A0A0E1ALF5|A0A0E1ALF5_STAAU Uncharacterized protein OS=Staphylococcus aureus subsp. aureus Z172 OX=1406863 GN=SAZ172_2572 PE=4 SV=1	1	1	0.0221	31096	4.63
$108-15	tr|A0A1D4IRC3|A0A1D4IRC3_STAAU Nicotianamine synthase OS=Staphylococcus aureus OX=1280 GN=SAMEA1708674_00639 PE=4 SV=1	1	1	0.0221	31096	4.63
$108-16	tr|A0A3S4M5F9|A0A3S4M5F9_STAAU Nicotianamine synthase OS=Staphylococcus aureus OX=1280 GN=NCTC7988_02552 PE=4 SV=1	1	1	0.0221	31095	4.67
$108-17	tr|A0A0U1MT23|A0A0U1MT23_STAAU Ribosomal RNA methyltransferase FmrO domain protein OS=Staphylococcus aureus OX=1280 GN=BN1321_410046 PE=4 SV=1	1	1	0.0221	31068	4.67
$108-18	tr|A0A380DQH8|A0A380DQH8_STAAU Nicotianamine synthase OS=Staphylococcus aureus OX=1280 GN=NCTC5664_01339 PE=4 SV=1	1	1	0.0221	31118.1	4.72
$108-19	tr|A0A0E1XLL5|A0A0E1XLL5_STAAU Uncharacterized protein OS=Staphylococcus aureus subsp. aureus MN8 OX=548470 GN=HMPREF0769_10678 PE=4 SV=1	1	1	0.0221	31124.1	4.63
$108-20	sp|A0A0H3JXA8|NASLD_STAAM D-histidine 2-aminobutanoyltransferase OS=Staphylococcus aureus (strain Mu50 / ATCC 700699) OX=158878 GN=cntL PE=1 SV=1	1	1	0.0221	31126	4.63
$108-21	tr|A0A0H2XHC6|A0A0H2XHC6_STAA3 Uncharacterized protein OS=Staphylococcus aureus (strain USA300) OX=367830 GN=SAUSA300_2413 PE=4 SV=1	1	1	0.0221	31096	4.63
$108-22	tr|A0A0E0VS32|A0A0E0VS32_STAA5 Methyltransferase OS=Staphylococcus aureus subsp. aureus 71193 OX=1155084 GN=ST398NM01_2519 PE=4 SV=1	1	1	0.0221	31081.9	4.58
	R20190500775_1,4778	K.QVEVIR.A	743.441	-0.0007	2	1	23.96	0	0.215	0|0	sp|A0A0H3JXA8|NASLD_STAAM/tr|A0A0E1XLL5|A0A0E1XLL5_STAAU/tr|A0A0E0VS32|A0A0E0VS32_STAA5/tr|A0A0H2XHC6|A0A0H2XHC6_STAA3/tr|A0A3S4M5F9|A0A3S4M5F9_STAAU/tr|A0A1D4IRC3|A0A1D4IRC3_STAAU/tr|A0A380DQH8|A0A380DQH8_STAAU/tr|A0A0U1MT23|A0A0U1MT23_STAAU/tr|A0A0H2WXC6|A0A0H2WXC6_STAAC/tr|A0A0D1HHR4|A0A0D1HHR4_STAAU/tr|X5DTH8|X5DTH8_STAAU/tr|A0A2S6D1W2|A0A2S6D1W2_STAAU/tr|A0A229LZU5|A0A229LZU5_STAAU/tr|A0A162…		6	0		0	2	MASCOT		T
$109-1	tr|A0A162GND5|A0A162GND5_STAAU Domain of uncharacterized function (DUF955) OS=Staphylococcus aureus OX=1280 GN=ERS072840_00100 PE=4 SV=1	1	1	0.0317	22110.8	5.3
$109-2	tr|A0A0E1X654|A0A0E1X654_STAAU Putative toxin-antitoxin system, toxin component OS=Staphylococcus aureus subsp. aureus MN8 OX=548470 GN=HMPREF0769_11884 PE=4 SV=1	1	1	0.0317	22110.8	5.3
$109-3	tr|A0A380E352|A0A380E352_STAAU Domain of uncharacterized function (DUF955) OS=Staphylococcus aureus OX=1280 GN=NCTC5664_03887 PE=4 SV=1	1	1	0.0324	21689.9	8.96
	R20190500775_1,3938	K.IAAGIR.L ! K.IAAGLR.L	600.383	9e-05	2	1	24.24	0	0.0861	0|0	tr|A0A0E1X654|A0A0E1X654_STAAU/tr|A0A162GND5|A0A162GND5_STAAU ! tr|A0A380E352|A0A380E352_STAAU		9.75	0		0	2	MASCOT		T
$110-1	tr|A0A173M2H9|A0A173M2H9_STAAU Putative group II intron reverse transcriptase/maturase OS=Staphylococcus aureus OX=1280 PE=4 SV=1	1	1	0.0111	73687.8	9.85
	R20190500775_1,3759	K.EQIKEIK.K	887.52	-0.00032	2	1	21.93	0	0.471	0|0	tr|A0A173M2H9|A0A173M2H9_STAAU		6.24	1		0	2	MASCOT		T
$111-1	tr|A0A1Q8DAW0|A0A1Q8DAW0_STAAU Uncharacterized protein OS=Staphylococcus aureus OX=1280 GN=BSZ10_12745 PE=4 SV=1	1	1	0.0988	9428.58	4.98
	R20190500775_1,4097	K.LVDVGDAR.Q	844.452	-0.01161	2	1	25.23	0	0.201	0|0	tr|A0A1Q8DAW0|A0A1Q8DAW0_STAAU		4.21	0		0	2	MASCOT		T
$112-1	tr|A0A1Q8DC48|A0A1Q8DC48_STAAU Peptidase M16 OS=Staphylococcus aureus OX=1280 GN=BSZ10_10410 PE=4 SV=1	1	1	0.0118	49122.5	5.85
$112-2	tr|U5NZB0|U5NZB0_STAAU Alcohol dehydrogenase OS=Staphylococcus aureus OX=1280 GN=adhC PE=3 SV=1	1	1	0.0137	39116.3	5.72
$112-3	tr|A0A033UEE2|A0A033UEE2_STAAU Uncharacterized protein OS=Staphylococcus aureus C0673 OX=1413510 GN=V070_02504 PE=3 SV=1	1	1	0.0133	39806	5.26
$112-4	tr|A0A0H2XI08|A0A0H2XI08_STAA3 Alcohol dehydrogenase, zinc-containing OS=Staphylococcus aureus (strain USA300) OX=367830 GN=SAUSA300_0055 PE=3 SV=1	1	1	0.0137	39116.3	5.72
$112-5	tr|A0A0U1MJJ2|A0A0U1MJJ2_STAAU Acetyltransferase (GNAT) family protein OS=Staphylococcus aureus OX=1280 GN=SAMEA2445518_00833 PE=4 SV=1	1	1	0.027	21877.9	5.49
$112-6	tr|A0A133PWG5|A0A133PWG5_STAAU GroES-like protein OS=Staphylococcus aureus OX=1280 GN=HMPREF3211_02086 PE=3 SV=1	1	1	0.0132	40563	5.8
$112-7	tr|A0A3M9CDL3|A0A3M9CDL3_STAAU Alcohol dehydrogenase OS=Staphylococcus aureus OX=1280 GN=D1G21_14695 PE=3 SV=1	1	1	0.0133	40253.6	5.91
	R20190500775_1,5645	R.FEIAK.L ! K.FELAK.Q ! K.FELAK.D ! K.FELAK.K	607.345	-0.00136	2	1	24.35	0	0.277	0|0	tr|A0A0U1MJJ2|A0A0U1MJJ2_STAAU ! tr|A0A0H2XI08|A0A0H2XI08_STAA3/tr|A0A3M9CDL3|A0A3M9CDL3_STAAU/tr|A0A133PWG5|A0A133PWG5_STAAU/tr|U5NZB0|U5NZB0_STAAU ! tr|A0A1Q8DC48|A0A1Q8DC48_STAAU ! tr|A0A033UEE2|A0A033UEE2_STAAU		6	0		0	2	MASCOT		T
$113-1	tr|A0A1Q8DC74|A0A1Q8DC74_STAAU Uncharacterized protein OS=Staphylococcus aureus OX=1280 GN=BSZ10_10145 PE=4 SV=1	1	1	0.0335	21159.2	4.95
	R20190500775_1,7275	R.DFINAR.F	735.378	-0.00118	2	1	23.78	0	0.239	0|0	tr|A0A1Q8DC74|A0A1Q8DC74_STAAU		5.84	0		0	2	MASCOT		T
$114-1	tr|A0A1Q8DC83|A0A1Q8DC83_STAAU Cysteine synthase OS=Staphylococcus aureus OX=1280 GN=BSZ10_10155 PE=4 SV=1	1	1	0.0235	32342.1	5.26
	R20190500775_1,5209	R.ALGADIK.R	687.404	-0.00106	2	1	37.83	0	0.00972	0|0	tr|A0A1Q8DC83|A0A1Q8DC83_STAAU		5.88	0		0	2	MASCOT		T
$115-1	tr|A0A1Q8DCG4|A0A1Q8DCG4_STAAU Exodeoxyribonuclease 7 large subunit OS=Staphylococcus aureus OX=1280 GN=xseA PE=3 SV=1	1	1	0.0135	51119	9.06
	R20190500775_1,2398	R.KDDLEK.Q	747.388	-0.01104	2	1	21.18	0	1.12	0|0	tr|A0A1Q8DCG4|A0A1Q8DCG4_STAAU		4.56	1		0	2	MASCOT		T
$116-1	tr|A0A1Q8DDY6|A0A1Q8DDY6_STAAU CCA-adding enzyme OS=Staphylococcus aureus OX=1280 GN=cca PE=3 SV=1	1	1	0.0225	46344.7	6.37
	R20190500775_1,3967	R.AESDYVDHR.R	1091.48	-0.00063	3	1	26.51	0	0.0182	0|0	tr|A0A1Q8DDY6|A0A1Q8DDY6_STAAU		4.54	0		0	2	MASCOT		T
$117-1	tr|A0A1Q8DDZ8|A0A1Q8DDZ8_STAAU Bifunctional ligase/repressor BirA OS=Staphylococcus aureus OX=1280 GN=birA PE=3 SV=1	1	1	0.0279	36788.4	6.11
	R20190500775_1,7612	M.SKYSQDVIR.I	1095.58	-0.00126	2	1	20.97	0	0.448	0|0	tr|A0A1Q8DDZ8|A0A1Q8DDZ8_STAAU		8.31	1		0	2	MASCOT		T
$118-1	tr|A0A1Q8DE76|A0A1Q8DE76_STAAU Putative pyruvate, phosphate dikinase regulatory protein OS=Staphylococcus aureus OX=1280 GN=BSZ10_06515 PE=3 SV=1	1	1	0.0221	31187.6	5.29
	R20190500775_1,3651	R.IKEEIK.Y	759.461	0.00054	2	1	25.22	0	0.269	0|0	tr|A0A1Q8DE76|A0A1Q8DE76_STAAU		6.14	1		0	2	MASCOT		T
$119-1	tr|A0A1Q8DE99|A0A1Q8DE99_STAAU Competence protein ComGB OS=Staphylococcus aureus OX=1280 GN=BSZ10_06615 PE=4 SV=1	1	1	0.0169	41017.2	9.05
	R20190500775_1,921	K.TNLSAK.Q	633.357	-0.00033	2	1	22.51	0	0.309	0|0	tr|A0A1Q8DE99|A0A1Q8DE99_STAAU		8.41	0		0	2	MASCOT		T
$120-1	tr|A0A1Q8DEE7|A0A1Q8DEE7_STAAU ATP-dependent helicase/deoxyribonuclease subunit B OS=Staphylococcus aureus OX=1280 GN=BSZ10_06390 PE=3 SV=1	1	1	0.0052	134517	5.14
	R20190500775_1,5222	R.LEDIGK.S	674.372	-9e-05	1	1	20.93	0	1.74	0|0	tr|A0A1Q8DEE7|A0A1Q8DEE7_STAAU		4.37	0		0	2	MASCOT		T
$121-1	tr|A0A1Q8DEH6|A0A1Q8DEH6_STAAU Acetate--CoA ligase OS=Staphylococcus aureus OX=1280 GN=BSZ10_06045 PE=4 SV=1	1	1	0.0088	64900	4.99
$121-2	tr|A0A0U1MP26|A0A0U1MP26_STAAU Acetyl-CoA synthetase OS=Staphylococcus aureus OX=1280 GN=acsA PE=4 SV=1	1	1	0.0088	64307.7	5.07
$121-3	tr|A0A2X2UKQ7|A0A2X2UKQ7_STAAU Acetyl-coenzyme A synthetase OS=Staphylococcus aureus OX=1280 GN=acsA PE=4 SV=1	1	1	0.0088	64462.9	5.1
$121-4	tr|A0A2S6DJ98|A0A2S6DJ98_STAAU Acetate--CoA ligase (Fragment) OS=Staphylococcus aureus OX=1280 GN=CSC87_14535 PE=4 SV=1	1	1	0.0209	27043.7	5.12
$121-5	tr|A0A2S6D779|A0A2S6D779_STAAU Acetate--CoA ligase OS=Staphylococcus aureus OX=1280 GN=CV021_05305 PE=4 SV=1	1	1	0.0088	64296.6	5.1
$121-6	tr|A0A3A5LZE0|A0A3A5LZE0_STAAU Acetyl-coenzyme A synthetase OS=Staphylococcus aureus OX=1280 GN=acsA PE=4 SV=1	1	1	0.0088	64389.8	5.03
$121-7	tr|A0A380EJ03|A0A380EJ03_STAAU Acetyl-coenzyme A synthetase OS=Staphylococcus aureus OX=1280 GN=acsA_1 PE=4 SV=1	1	1	0.0202	27954.9	5.81
$121-8	tr|A0A0U1MPI9|A0A0U1MPI9_STAAU Acetyl-coenzyme A synthetase OS=Staphylococcus aureus OX=1280 GN=acsA PE=4 SV=1	1	1	0.0088	64643.9	5.14
$121-9	tr|A0A122MJD5|A0A122MJD5_STAAU Acetate--CoA ligase OS=Staphylococcus aureus OX=1280 GN=acsA PE=4 SV=1	1	1	0.0088	64363.8	5.07
$121-10	tr|A0A0D6HGM4|A0A0D6HGM4_STAAU Acetate--CoA ligase OS=Staphylococcus aureus OX=1280 GN=acsA PE=4 SV=1	1	1	0.0088	64363.8	5.07
$121-11	tr|A0A033V2R4|A0A033V2R4_STAAU Acetyl-coenzyme A synthetase OS=Staphylococcus aureus C0673 OX=1413510 GN=V070_00789 PE=4 SV=1	1	1	0.0088	64695.1	4.85
$121-12	tr|A0A2X2K169|A0A2X2K169_STAAU Acetyl-coenzyme A synthetase OS=Staphylococcus aureus OX=1280 GN=acsA_1 PE=4 SV=1	1	1	0.0321	17938.3	5.4
$121-13	tr|A0A3M8XN81|A0A3M8XN81_STAAU Acetate--CoA ligase OS=Staphylococcus aureus OX=1280 GN=acsA PE=4 SV=1	1	1	0.0088	64417.8	5.03
$121-14	tr|A0A0D1I8P3|A0A0D1I8P3_STAAU Acetyl-CoA synthetase OS=Staphylococcus aureus subsp. aureus OX=46170 GN=QU38_08255 PE=4 SV=1	1	1	0.0088	64306.7	5.13
$121-15	tr|A0A1D4S9K0|A0A1D4S9K0_STAAU Acetyl-coenzyme A synthetase OS=Staphylococcus aureus OX=1280 GN=acsA PE=4 SV=1	1	1	0.0228	24788.2	5.43
$121-16	tr|A0A484W3R5|A0A484W3R5_STAAU Acetyl-coenzyme A synthetase OS=Staphylococcus aureus OX=1280 GN=acsA_1 PE=4 SV=1	1	1	0.0228	24788.2	5.43
$121-17	tr|A0A3S4LU64|A0A3S4LU64_STAAU Acetyl-coenzyme A synthetase OS=Staphylococcus aureus OX=1280 GN=acsA PE=4 SV=1	1	1	0.0088	64623.8	5.18
$121-18	tr|A0A380DDU6|A0A380DDU6_STAAU Acetyl-coenzyme A synthetase OS=Staphylococcus aureus OX=1280 GN=acsA PE=4 SV=1	1	1	0.0088	64684.8	4.96
$121-19	tr|A0A077UIH8|A0A077UIH8_STAAU Acetyl-coenzyme A synthetase OS=Staphylococcus aureus OX=1280 GN=acsA PE=4 SV=1	1	1	0.0088	64497.9	5.21
$121-20	tr|A0A447ZTN9|A0A447ZTN9_STAAU Acetyl-coenzyme A synthetase OS=Staphylococcus aureus OX=1280 GN=acsA PE=4 SV=1	1	1	0.0088	64336.7	5.1
$121-21	tr|A0A0E0VRM3|A0A0E0VRM3_STAA5 Acetyl-coenzyme A synthetase OS=Staphylococcus aureus subsp. aureus 71193 OX=1155084 GN=ST398NM01_1785 PE=4 SV=1	1	1	0.0088	64363.8	5.07
$121-22	tr|A0A0E1XEZ5|A0A0E1XEZ5_STAAU AMP-binding enzyme OS=Staphylococcus aureus subsp. aureus MN8 OX=548470 GN=HMPREF0769_11957 PE=4 SV=1	1	1	0.0088	64353.7	5.07
$121-23	tr|A0A0H2XH26|A0A0H2XH26_STAA3 Acetyl-coenzyme A synthetase OS=Staphylococcus aureus (strain USA300) OX=367830 GN=acsA PE=4 SV=1	1	1	0.0088	64363.8	5.07
$121-24	tr|A0A0H2WZ22|A0A0H2WZ22_STAAC Acetyl-CoA synthetase OS=Staphylococcus aureus (strain COL) OX=93062 GN=acs PE=4 SV=1	1	1	0.0088	64462.9	5.1
$121-25	tr|T1YBG3|T1YBG3_STAAU Acetyl-coenzyme A synthetase OS=Staphylococcus aureus subsp. aureus CN1 OX=1193576 GN=SAKOR_01674 PE=4 SV=1	1	1	0.0088	64363.8	5.07
$121-26	tr|A0A0E1VGM9|A0A0E1VGM9_STAA3 AMP-binding enzyme OS=Staphylococcus aureus subsp. aureus USA300_TCH959 OX=450394 GN=HMPREF0776_2764 PE=4 SV=1	1	1	0.0088	64363.8	5.07
$121-27	tr|A0A0H3JME0|A0A0H3JME0_STAAN Acetyl-CoA synthetase OS=Staphylococcus aureus (strain N315) OX=158879 GN=acsA PE=4 SV=1	1	1	0.0088	64389.8	5.03
$121-28	tr|A0A0H3JS19|A0A0H3JS19_STAAM Acetyl-CoA synthetase OS=Staphylococcus aureus (strain Mu50 / ATCC 700699) OX=158878 GN=acsA PE=4 SV=1	1	1	0.0088	64488.9	5.07
$121-29	tr|Q2G294|Q2G294_STAA8 Acetyl-CoA synthetase, putative OS=Staphylococcus aureus (strain NCTC 8325) OX=93061 GN=SAOUHSC_01846 PE=4 SV=1	1	1	0.0088	64363.8	5.07
$121-30	tr|A0A0H3K3J2|A0A0H3K3J2_STAAW Acetyl-CoA synthetase OS=Staphylococcus aureus (strain MW2) OX=196620 GN=acsA PE=4 SV=1	1	1	0.0088	64401.8	5.03
$121-31	tr|A0A0E1AJ42|A0A0E1AJ42_STAAU Acetyl-coenzyme A synthetase OS=Staphylococcus aureus subsp. aureus Z172 OX=1406863 GN=acsA PE=4 SV=1	1	1	0.0088	64363.8	5.07
$121-32	tr|A0A0H3KH25|A0A0H3KH25_STAAE Acetyl-CoA synthetase OS=Staphylococcus aureus (strain Newman) OX=426430 GN=acs PE=4 SV=1	1	1	0.0088	64363.8	5.07
$121-33	tr|A0A3S4M760|A0A3S4M760_STAAU Adenylate cyclase OS=Staphylococcus aureus OX=1280 GN=yjbK PE=4 SV=1	1	1	0.0259	22566.3	4.9
	R20190500775_1,6341	R.EIEFK.D ! R.EIEFK.Q	665.35	-0.00108	2	1	28.65	0	0.0874	0|0	tr|A0A0E1XEZ5|A0A0E1XEZ5_STAAU/tr|A0A0E0VRM3|A0A0E0VRM3_STAA5/tr|A0A0H2WZ22|A0A0H2WZ22_STAAC/tr|A0A0H2XH26|A0A0H2XH26_STAA3/tr|A0A380DDU6|A0A380DDU6_STAAU/tr|A0A3S4LU64|A0A3S4LU64_STAAU/tr|A0A447ZTN9|A0A447ZTN9_STAAU/tr|A0A077UIH8|A0A077UIH8_STAAU/tr|A0A3A5LZE0|A0A3A5LZE0_STAAU/tr|A0A2S6D779|A0A2S6D779_STAAU/tr|A0A0U1MPI9|A0A0U1MPI9_STAAU/tr|A0A380EJ03|A0A380EJ03_STAAU/tr|A0A0U1MP26|A0A0U1MP26_ST…		4.53	0		0	2	MASCOT		T
$122-1	tr|A0A1Q8DEL3|A0A1Q8DEL3_STAAU Isoleucine--tRNA ligase OS=Staphylococcus aureus OX=1280 GN=ileS PE=3 SV=1	1	1	0.0066	104912	5.33
$122-2	tr|A0A033V5K4|A0A033V5K4_STAAU Isoleucine--tRNA ligase OS=Staphylococcus aureus C0673 OX=1413510 GN=ileS PE=3 SV=1	1	1	0.0066	104674	5.16
$122-3	tr|A0A2X2L161|A0A2X2L161_STAAU Putative RpiR family transcriptional regulator OS=Staphylococcus aureus OX=1280 GN=murR_2 PE=4 SV=1	1	1	0.0208	30367.2	5.83
	R20190500775_1,5753	R.ALEVAR.N ! R.ALEVAR.D	658.388	-0.0009	2	1	25.35	0	0.214	0|0	tr|A0A1Q8DEL3|A0A1Q8DEL3_STAAU/tr|A0A033V5K4|A0A033V5K4_STAAU ! tr|A0A2X2L161|A0A2X2L161_STAAU		6.05	0		0	2	MASCOT		T
$123-1	tr|A0A1Q8DET1|A0A1Q8DET1_STAAU Uncharacterized protein OS=Staphylococcus aureus OX=1280 GN=BSZ10_05625 PE=4 SV=1	1	1	0.0267	22001.7	5.55
$123-2	tr|A0A2X2KX24|A0A2X2KX24_STAAU Protein of uncharacterized function (DUF3117) OS=Staphylococcus aureus OX=1280 GN=NCTC13131_03281 PE=4 SV=1	1	1	0.0877	5905.87	5.66
$123-3	tr|A0A2X2NC07|A0A2X2NC07_STAAU Heat shock protein 15 OS=Staphylococcus aureus OX=1280 GN=hslR PE=4 SV=1	1	1	0.0407	13898.8	11.12
	R20190500775_1,6883	R.IIIVR.T ! R.ILIVR.Q ! R.LIIVR.V	613.44	-0.00058	2	1	30.03	0	0.00328	0|0	tr|A0A1Q8DET1|A0A1Q8DET1_STAAU ! tr|A0A2X2NC07|A0A2X2NC07_STAAU ! tr|A0A2X2KX24|A0A2X2KX24_STAAU		9.75	0		0	2	MASCOT		T
$124-1	tr|A0A1Q8DF64|A0A1Q8DF64_STAAU DNA polymerase III PolC-type OS=Staphylococcus aureus OX=1280 GN=polC PE=3 SV=1	1	1	0.0049	162692	5.06
	R20190500775_1,7028	R.SLLNEYR.E	894.468	-0.00132	2	1	39.23	0	0.00877	0|0	tr|A0A1Q8DF64|A0A1Q8DF64_STAAU		5.72	0		0	2	MASCOT		T
$125-1	tr|A0A1Q8DFB4|A0A1Q8DFB4_STAAU SAM-dependent methyltransferase OS=Staphylococcus aureus OX=1280 GN=BSZ10_04770 PE=3 SV=1	1	1	0.0154	44922.3	6.32
	R20190500775_1,4006	K.IATLNR.G	687.415	-0.00195	2	1	22.81	0	0.648	0|0	tr|A0A1Q8DFB4|A0A1Q8DFB4_STAAU		9.75	0		0	2	MASCOT		T
$126-1	tr|A0A1Q8DFG6|A0A1Q8DFG6_STAAU CAAX protease family protein OS=Staphylococcus aureus OX=1280 GN=BSZ10_04380 PE=4 SV=1	1	1	0.0361	22681.3	8.94
	R20190500775_1,7228	-.M*VISILK.N	819.501	-0.00274	2	1	22.96	0	0.124	0|0	tr|A0A1Q8DFG6|A0A1Q8DFG6_STAAU		8.5	0	15.994919 Oxidation (M)	0	2	MASCOT		T
$127-1	tr|A0A1Q8DGC5|A0A1Q8DGC5_STAAU Uncharacterized protein OS=Staphylococcus aureus OX=1280 GN=BSZ10_02860 PE=4 SV=1	1	1	0.0089	76120.8	9.52
	R20190500775_1,3972	K.AFAAER.K	664.341	-0.00019	2	1	35.47	0	0.0179	0|0	tr|A0A1Q8DGC5|A0A1Q8DGC5_STAAU		6.05	0		0	2	MASCOT		T
$128-1	tr|A0A1Q8DGL4|A0A1Q8DGL4_STAAU FAD-binding dehydrogenase OS=Staphylococcus aureus OX=1280 GN=BSZ10_02350 PE=4 SV=1	1	1	0.0199	61324	6.75
	R20190500775_1,8544	K.DPQVAFINNAR.Q	1244.64	-0.00448	3	1	22.51	0	0.292	0|0	tr|A0A1Q8DGL4|A0A1Q8DGL4_STAAU		5.84	0		0	2	MASCOT		T
$129-1	tr|A0A1Q8DH22|A0A1Q8DH22_STAAU Uncharacterized protein OS=Staphylococcus aureus OX=1280 GN=BSZ10_00880 PE=4 SV=1	1	1	0.0162	77527.5	5.37
	R20190500775_1,5265	K.QSSATSGISRK.F	1121.59	0.01898	2	1	22.48	0	1.31	0|0	tr|A0A1Q8DH22|A0A1Q8DH22_STAAU		11	1		0	2	MASCOT		T
$130-1	tr|A0A1Q8DHS0|A0A1Q8DHS0_STAAU Type II DNA modification enzyme OS=Staphylococcus aureus OX=1280 GN=BSZ10_00610 PE=4 SV=1	1	1	0.048	14656.5	7.06
	R20190500775_1,2907	K.ANDLEK.E	689.346	-0.00011	2	1	23	0	0.475	0|0	tr|A0A1Q8DHS0|A0A1Q8DHS0_STAAU		4.37	0		0	2	MASCOT		T
$131-1	tr|A0A2I7Y953|A0A2I7Y953_STAAU Serine/threonine protein phosphatase OS=Staphylococcus aureus OX=1280 GN=BTN44_12080 PE=4 SV=1	1	1	0.0207	28538.1	5.11
$131-2	tr|A0A0E1AN52|A0A0E1AN52_STAAU Serine/threonine protein phosphatase OS=Staphylococcus aureus subsp. aureus Z172 OX=1406863 GN=SAZ172_2103 PE=4 SV=1	1	1	0.0207	28538.1	5.11
	R20190500775_1,2647	K.ILDKR.T	644.409	4e-05	2	1	38.53	0	0.0135	0|0	tr|A0A2I7Y953|A0A2I7Y953_STAAU/tr|A0A0E1AN52|A0A0E1AN52_STAAU		8.75	1		0	2	MASCOT		T
$132-1	tr|A0A2R3ZEF4|A0A2R3ZEF4_STAAU Biofilm associated protein (Fragment) OS=Staphylococcus aureus OX=1280 GN=bap PE=4 SV=1	1	1	0.0185	34698.3	4.1
$132-2	tr|A0A2R3ZEF5|A0A2R3ZEF5_STAAU Biofilm associated protein (Fragment) OS=Staphylococcus aureus OX=1280 GN=bap PE=4 SV=1	1	1	0.0185	34740.6	4.2
$132-3	tr|J9XWB1|J9XWB1_STAAU Biofilm-associated protein (Fragment) OS=Staphylococcus aureus OX=1280 GN=bap PE=4 SV=1	1	1	0.02	31794.2	4.14
$132-4	tr|Q79LN3|Q79LN3_STAAU Biofilm-associated surface protein OS=Staphylococcus aureus OX=1280 GN=bap PE=4 SV=1	1	1	0.0026	238493	3.89
	R20190500775_1,6253	K.DGLLDR.Y	688.362	-0.00096	2	1	32.36	0	0.0373	0|0	tr|A0A2R3ZEF4|A0A2R3ZEF4_STAAU/tr|A0A2R3ZEF5|A0A2R3ZEF5_STAAU/tr|Q79LN3|Q79LN3_STAAU/tr|J9XWB1|J9XWB1_STAAU		4.21	0		0	2	MASCOT		T
$133-1	tr|A0A2S6CZX1|A0A2S6CZX1_STAAU 30S ribosomal protein S2 (Fragment) OS=Staphylococcus aureus OX=1280 GN=rpsB PE=3 SV=1	1	1	0.0422	18820.7	9.96
	R20190500775_1,8388	K.ILFVGTK.R	777.487	-0.00146	2	1	40.27	0	0.0023	0|0	tr|A0A2S6CZX1|A0A2S6CZX1_STAAU		8.75	0		0	2	MASCOT		T
$134-1	tr|A0A2S6D2C4|A0A2S6D2C4_STAAU Fructose-bisphosphate aldolase class 1 OS=Staphylococcus aureus OX=1280 GN=fda PE=3 SV=1	1	1	0.0236	32929.1	4.96
$134-2	tr|A0A3A2IZQ9|A0A3A2IZQ9_STAAU Fructose-bisphosphate aldolase class 1 OS=Staphylococcus aureus OX=1280 GN=fdaB PE=3 SV=1	1	1	0.0236	33041.1	4.88
$134-3	tr|A0A0E1VPN2|A0A0E1VPN2_STAA3 Fructose-bisphosphate aldolase class 1 OS=Staphylococcus aureus subsp. aureus USA300_TCH959 OX=450394 GN=fda PE=3 SV=1	1	1	0.0236	33042.1	4.83
$134-4	tr|A0A0E1AQ37|A0A0E1AQ37_STAAU Fructose-bisphosphate aldolase class 1 OS=Staphylococcus aureus subsp. aureus Z172 OX=1406863 GN=fda PE=3 SV=1	1	1	0.0236	32913.1	4.96
$134-5	tr|A0A0D1JN98|A0A0D1JN98_STAAU Fructose-bisphosphate aldolase class 1 OS=Staphylococcus aureus subsp. aureus OX=46170 GN=fda PE=3 SV=1	1	1	0.0236	32940.1	4.96
$134-6	tr|A0A077UMD6|A0A077UMD6_STAAU Fructose-bisphosphate aldolase class 1 OS=Staphylococcus aureus OX=1280 GN=fda PE=3 SV=1	1	1	0.0236	33057.1	4.87
$134-7	tr|A0A0D3QAU1|A0A0D3QAU1_STAAU Fructose-bisphosphate aldolase class 1 OS=Staphylococcus aureus OX=1280 GN=fda PE=3 SV=1	1	1	0.0236	33054.2	4.92
$134-8	tr|A0A0S3E3E9|A0A0S3E3E9_STAAU Fructose-bisphosphate aldolase class 1 OS=Staphylococcus aureus OX=1280 GN=fda PE=3 SV=1	1	1	0.0236	32913.1	4.96
$134-9	tr|T1YE39|T1YE39_STAAU Fructose-bisphosphate aldolase class 1 OS=Staphylococcus aureus subsp. aureus CN1 OX=1193576 GN=fda PE=3 SV=1	1	1	0.0234	33401.6	4.88
$134-10	sp|Q2YWF3|ALF1_STAAB Fructose-bisphosphate aldolase class 1 OS=Staphylococcus aureus (strain bovine RF122 / ET3-1) OX=273036 GN=fda PE=3 SV=1	1	1	0.0236	32927.1	4.96
$134-11	sp|A5IW31|ALF1_STAA9 Fructose-bisphosphate aldolase class 1 OS=Staphylococcus aureus (strain JH9) OX=359786 GN=fda PE=3 SV=1	1	1	0.0236	33041.1	4.88
$134-12	sp|A7X6Y6|ALF1_STAA1 Fructose-bisphosphate aldolase class 1 OS=Staphylococcus aureus (strain Mu3 / ATCC 700698) OX=418127 GN=fda PE=3 SV=1	1	1	0.0236	33041.1	4.88
$134-13	sp|P67472|ALF1_STAAM Fructose-bisphosphate aldolase class 1 OS=Staphylococcus aureus (strain Mu50 / ATCC 700699) OX=158878 GN=fda PE=3 SV=2	1	1	0.0236	33041.1	4.88
$134-14	sp|P99117|ALF1_STAAN Fructose-bisphosphate aldolase class 1 OS=Staphylococcus aureus (strain N315) OX=158879 GN=fda PE=1 SV=2	1	1	0.0236	33041.1	4.88
$134-15	sp|A8Z3K5|ALF1_STAAT Fructose-bisphosphate aldolase class 1 OS=Staphylococcus aureus (strain USA300 / TCH1516) OX=451516 GN=fda PE=3 SV=1	1	1	0.0236	33054.2	4.92
$134-16	sp|Q2FDQ4|ALF1_STAA3 Fructose-bisphosphate aldolase class 1 OS=Staphylococcus aureus (strain USA300) OX=367830 GN=fda PE=3 SV=1	1	1	0.0236	33054.2	4.92
$134-17	sp|A6U4Y6|ALF1_STAA2 Fructose-bisphosphate aldolase class 1 OS=Staphylococcus aureus (strain JH1) OX=359787 GN=fda PE=3 SV=1	1	1	0.0236	33041.1	4.88
$134-18	sp|Q2FV17|ALF1_STAA8 Fructose-bisphosphate aldolase class 1 OS=Staphylococcus aureus (strain NCTC 8325) OX=93061 GN=fda PE=3 SV=1	1	1	0.0236	33054.2	4.92
$134-19	tr|A0A0U1MSY0|A0A0U1MSY0_STAAU Fructose-bisphosphate aldolase class 1 OS=Staphylococcus aureus OX=1280 GN=fda PE=3 SV=1	1	1	0.0236	33027.1	4.87
$134-20	tr|A0A0E0VUC8|A0A0E0VUC8_STAA5 Fructose-bisphosphate aldolase class 1 OS=Staphylococcus aureus subsp. aureus 71193 OX=1155084 GN=fda PE=3 SV=1	1	1	0.0234	33260.4	4.92
$134-21	tr|A0A380EQ53|A0A380EQ53_STAAU Fructose-bisphosphate aldolase OS=Staphylococcus aureus OX=1280 GN=fda_3 PE=4 SV=1	1	1	0.0443	17499.8	4.89
$134-22	tr|A0A1D4KFD9|A0A1D4KFD9_STAAU Fructose-bisphosphate aldolase class 1 OS=Staphylococcus aureus OX=1280 GN=fda_2 PE=3 SV=1	1	1	0.0236	33027.2	4.92
$134-23	sp|Q6G670|ALF1_STAAS Fructose-bisphosphate aldolase class 1 OS=Staphylococcus aureus (strain MSSA476) OX=282459 GN=fda PE=3 SV=3	1	1	0.0236	32966.1	4.97
$134-24	sp|Q6GDJ7|ALF1_STAAR Fructose-bisphosphate aldolase class 1 OS=Staphylococcus aureus (strain MRSA252) OX=282458 GN=fda PE=3 SV=3	1	1	0.0236	32913.1	4.96
$134-25	tr|A0A0E1XAX4|A0A0E1XAX4_STAAU Fructose-bisphosphate aldolase class 1 OS=Staphylococcus aureus subsp. aureus MN8 OX=548470 GN=fda PE=3 SV=1	1	1	0.0236	32913.1	4.96
$134-26	sp|Q8NUM5|ALF1_STAAW Fructose-bisphosphate aldolase class 1 OS=Staphylococcus aureus (strain MW2) OX=196620 GN=fda PE=3 SV=3	1	1	0.0236	32966.1	4.97
$134-27	sp|A6QK93|ALF1_STAAE Fructose-bisphosphate aldolase class 1 OS=Staphylococcus aureus (strain Newman) OX=426430 GN=fda PE=3 SV=1	1	1	0.0236	33054.2	4.92
$134-28	sp|Q5HCU6|ALF1_STAAC Fructose-bisphosphate aldolase class 1 OS=Staphylococcus aureus (strain COL) OX=93062 GN=fda PE=3 SV=3	1	1	0.0236	33054.2	4.92
	R20190500775_1,8195	K.VLKAELK.K	800.524	-0.00112	2	1	28.13	0	0.0644	0|0	sp|Q5HCU6|ALF1_STAAC/sp|A6QK93|ALF1_STAAE/sp|A8Z3K5|ALF1_STAAT/sp|P99117|ALF1_STAAN/sp|A6U4Y6|ALF1_STAA2/sp|Q2FDQ4|ALF1_STAA3/sp|A5IW31|ALF1_STAA9/sp|Q2YWF3|ALF1_STAAB/sp|P67472|ALF1_STAAM/sp|A7X6Y6|ALF1_STAA1/sp|Q2FV17|ALF1_STAA8/sp|Q6GDJ7|ALF1_STAAR/sp|Q6G670|ALF1_STAAS/sp|Q8NUM5|ALF1_STAAW/tr|A0A0E1XAX4|A0A0E1XAX4_STAAU/tr|A0A0E0VUC8|A0A0E0VUC8_STAA5/tr|A0A0U1MSY0|A0A0U1MSY0_STAAU/tr|A0A1D4KFD…		8.56	1		0	2	MASCOT		T
$135-1	tr|A0A2S6DAR3|A0A2S6DAR3_STAAU Toll/interleukin-1 receptor domain-containing protein OS=Staphylococcus aureus OX=1280 GN=C7P97_10505 PE=4 SV=1	1	1	0.0203	41895.9	9.53
$135-2	tr|A0A0E0VQV9|A0A0E0VQV9_STAA5 Uncharacterized protein OS=Staphylococcus aureus subsp. aureus 71193 OX=1155084 GN=ST398NM01_2195 PE=4 SV=1	1	1	0.0203	41895.9	9.53
	R20190500775_1,5762	K.TVEDIIR.V	845.473	-0.00096	2	1	27.18	0	0.215	0|0	tr|A0A0E0VQV9|A0A0E0VQV9_STAA5/tr|A0A2S6DAR3|A0A2S6DAR3_STAAU		4.37	0		0	2	MASCOT		T
$136-1	tr|A0A2S6DAS8|A0A2S6DAS8_STAAU Uncharacterized protein OS=Staphylococcus aureus OX=1280 GN=C7P97_05845 PE=4 SV=1	1	1	0.0079	71489.3	5.91
$136-2	tr|A0A1D4UVA1|A0A1D4UVA1_STAAU Uncharacterized protein OS=Staphylococcus aureus OX=1280 GN=SAMEA1708674_04087 PE=4 SV=1	1	1	0.0243	23423.4	5.33
$136-3	tr|A0A0E0VSQ0|A0A0E0VSQ0_STAA5 Uncharacterized protein OS=Staphylococcus aureus subsp. aureus 71193 OX=1155084 GN=ST398NM01_2708 PE=4 SV=1	1	1	0.0077	72857	5.98
$136-4	tr|A0A3S4QFZ8|A0A3S4QFZ8_STAAU Uncharacterized protein OS=Staphylococcus aureus OX=1280 GN=NCTC7988_02739 PE=4 SV=1	1	1	0.0072	78432.1	5.89
$136-5	tr|A0A0U1MUJ2|A0A0U1MUJ2_STAAU Uncharacterized protein OS=Staphylococcus aureus OX=1280 GN=BN1321_430037 PE=4 SV=1	1	1	0.0072	78119.5	5.74
	R20190500775_1,5191	K.M*KDIR.T	678.36	0.00244	2	1	20.84	0	0.493	0|0	tr|A0A0E0VSQ0|A0A0E0VSQ0_STAA5/tr|A0A0U1MUJ2|A0A0U1MUJ2_STAAU/tr|A0A3S4QFZ8|A0A3S4QFZ8_STAAU/tr|A0A1D4UVA1|A0A1D4UVA1_STAAU/tr|A0A2S6DAS8|A0A2S6DAS8_STAAU		8.5	1	15.994919 Oxidation (M)	0	2	MASCOT		T
$137-1	tr|A0A2S6DCJ6|A0A2S6DCJ6_STAAU DUF1672 domain-containing protein OS=Staphylococcus aureus OX=1280 GN=C7P97_13475 PE=4 SV=1	1	1	0.0194	35589.9	8.17
$137-2	tr|A0A077UFU0|A0A077UFU0_STAAU Putative lipoprotein OS=Staphylococcus aureus OX=1280 GN=ERS140147_00477 PE=4 SV=1	1	1	0.0191	35942.2	7.63
$137-3	tr|A0A0E0VQE0|A0A0E0VQE0_STAA5 Putative cytosolic protein OS=Staphylococcus aureus subsp. aureus 71193 OX=1155084 GN=ST398NM01_1485 PE=4 SV=1	1	1	0.0194	35589.9	8.17
$137-4	tr|A0A380E1V9|A0A380E1V9_STAAU Putative lipoprotein OS=Staphylococcus aureus OX=1280 GN=NCTC5664_03371 PE=4 SV=1	1	1	0.0368	19384	9.38
$137-5	tr|A0A2S6DIS2|A0A2S6DIS2_STAAU Uncharacterized protein (Fragment) OS=Staphylococcus aureus OX=1280 GN=CSC87_15830 PE=4 SV=1	1	1	0.0968	7253.08	8.2
	R20190500775_1,4067	K.KKNIPR.D	755.489	0.01148	2	1	21.11	0	0.0558	0|0	tr|A0A0E0VQE0|A0A0E0VQE0_STAA5/tr|A0A2S6DIS2|A0A2S6DIS2_STAAU/tr|A0A380E1V9|A0A380E1V9_STAAU/tr|A0A077UFU0|A0A077UFU0_STAAU/tr|A0A2S6DCJ6|A0A2S6DCJ6_STAAU		11.17	2		0	2	MASCOT		T
$138-1	tr|A0A2S6DGS8|A0A2S6DGS8_STAAU Pathogenicity island protein, integrase OS=Staphylococcus aureus OX=1280 GN=C7P97_08680 PE=3 SV=1	1	1	0.0247	47021.4	9.36
	R20190500775_1,4263	K.AVLDDDTVPK.T	1072.55	0.01077	2	1	24.94	0	0.123	0|0	tr|A0A2S6DGS8|A0A2S6DGS8_STAAU		3.93	0		0	2	MASCOT		T
$139-1	tr|A0A2S6DJC6|A0A2S6DJC6_STAAU Pyridoxal 5'-phosphate synthase subunit PdxS OS=Staphylococcus aureus OX=1280 GN=pdxS PE=3 SV=1	1	1	0.0251	29933.3	5.25
	R20190500775_1,6539	R.KVNAQVR.K	814.489	0.00962	2	1	25.9	0	0.126	0|0	tr|A0A2S6DJC6|A0A2S6DJC6_STAAU		11	1		0	2	MASCOT		T
$140-1	tr|A0A2S6DJG0|A0A2S6DJG0_STAAU Inosine-5'-monophosphate dehydrogenase (Fragment) OS=Staphylococcus aureus OX=1280 GN=CSC87_14175 PE=3 SV=1	1	1	0.0153	41700.6	5.88
$140-2	tr|A0A1Q8DGX6|A0A1Q8DGX6_STAAU Cysteine ABC transporter ATP-binding protein OS=Staphylococcus aureus OX=1280 GN=BSZ10_01865 PE=4 SV=1	1	1	0.011	60730.7	7.27
$140-3	tr|A0A033UUD6|A0A033UUD6_STAAU Inosine-5'-monophosphate dehydrogenase OS=Staphylococcus aureus C0673 OX=1413510 GN=guaB PE=3 SV=1	1	1	0.0123	52607.6	5.14
	R20190500775_1,8024	K.GLITIK.D ! K.GLITLK.L	644.434	-0.0014	2	1	23.25	0	0.117	0|0	tr|A0A2S6DJG0|A0A2S6DJG0_STAAU/tr|A0A033UUD6|A0A033UUD6_STAAU ! tr|A0A1Q8DGX6|A0A1Q8DGX6_STAAU		8.75	0		0	2	MASCOT		T
$141-1	tr|A0A2S6DJM8|A0A2S6DJM8_STAAU Zinc metalloprotease (Fragment) OS=Staphylococcus aureus OX=1280 GN=CSC87_13960 PE=3 SV=1	1	1	0.0132	49901.3	5.21
	R20190500775_1,5534	K.LDLIAK.T	672.429	-0.00088	2	1	47.38	0	0.000731	0|0	tr|A0A2S6DJM8|A0A2S6DJM8_STAAU		5.84	0		0	2	MASCOT		T
$142-1	tr|A0A2X2KS73|A0A2X2KS73_STAAU Phosphoglucosamine mutase/phosphomannomutase OS=Staphylococcus aureus OX=1280 GN=pgm_3 PE=3 SV=1	1	1	0.0128	58304.5	4.77
	R20190500775_1,6255	K.LYAESLR.G	851.462	-0.00081	2	1	35.56	0	0.0322	0|0	tr|A0A2X2KS73|A0A2X2KS73_STAAU		6	0		0	2	MASCOT		T
$143-1	tr|A0A2X2KTC5|A0A2X2KTC5_STAAU Oxidoreductase ion channel OS=Staphylococcus aureus OX=1280 GN=iolS_3 PE=4 SV=1	1	1	0.0244	35332	4.75
	R20190500775_1,3634	K.AAEASLAR.L	788.426	-1e-05	2	1	28.19	0	0.116	0|0	tr|A0A2X2KTC5|A0A2X2KTC5_STAAU		6.05	0		0	2	MASCOT		T
$144-1	tr|A0A2X2KTJ3|A0A2X2KTJ3_STAAU Uncharacterized protein conserved in bacteria OS=Staphylococcus aureus OX=1280 GN=NCTC13131_03110 PE=4 SV=1	1	1	0.0291	21991.5	4.88
	R20190500775_1,4467	R.VVTGLR.A	644.409	-0.00173	2	1	35.93	0	0.0187	0|0	tr|A0A2X2KTJ3|A0A2X2KTJ3_STAAU		9.72	0		0	2	MASCOT		T
$145-1	tr|A0A2X2KUX8|A0A2X2KUX8_STAAU Uncharacterized protein OS=Staphylococcus aureus OX=1280 GN=NCTC13131_02504 PE=4 SV=1	1	1	0.016	47927.8	5.46
	R20190500775_1,6687	R.LQLLSER.Y	858.504	0.01101	2	1	25.34	0	0.234	0|0	tr|A0A2X2KUX8|A0A2X2KUX8_STAAU		6	0		0	2	MASCOT		T
$146-1	tr|A0A2X2KVV3|A0A2X2KVV3_STAAU DNA gyrase subunit A OS=Staphylococcus aureus OX=1280 GN=gyrA_2 PE=3 SV=1	1	1	0.0071	94300.6	5.2
	R20190500775_1,6709	R.ILAIAR.N	656.445	-0.00056	2	1	41.93	0	0.00076	0|0	tr|A0A2X2KVV3|A0A2X2KVV3_STAAU		9.75	0		0	2	MASCOT		T
$147-1	tr|A0A2X2KW15|A0A2X2KW15_STAAU Chorismate synthase OS=Staphylococcus aureus OX=1280 GN=aroC_3 PE=3 SV=1	1	1	0.0196	43245.4	5.63
	R20190500775_1,5782	R.VALGAIAR.S	770.488	-0.00097	2	1	28.43	0	0.0306	0|0	tr|A0A2X2KW15|A0A2X2KW15_STAAU		9.72	0		0	2	MASCOT		T
$148-1	tr|A0A2X2KW60|A0A2X2KW60_STAAU S-adenosylmethionine synthase OS=Staphylococcus aureus OX=1280 GN=metK_1 PE=3 SV=1	1	1	0.0316	43841.6	5.13
	R20190500775_1,3331	R.HGGGAFSGKDPSK.V	1244.6	0.00209	3	1	41.65	0	0.0026	0|0	tr|A0A2X2KW60|A0A2X2KW60_STAAU		8.6	1		0	2	MASCOT		T
$149-1	tr|A0A2X2KWR9|A0A2X2KWR9_STAAU Phosphoenolpyruvate carboxylase OS=Staphylococcus aureus OX=1280 GN=ppc PE=3 SV=1	1	1	0.0066	99731.8	5.3
$149-2	tr|A0A2X2NCA8|A0A2X2NCA8_STAAU Acetyl-CoA carboxylase subunit beta OS=Staphylococcus aureus OX=1280 GN=accD5 PE=4 SV=1	1	1	0.0113	56943	5
	R20190500775_1,6121	K.ALRALR.G ! R.ALRALR.S	699.462	0.01046	2	1	23.31	0	0.0709	0|0	tr|A0A2X2NCA8|A0A2X2NCA8_STAAU ! tr|A0A2X2KWR9|A0A2X2KWR9_STAAU		12	1		0	2	MASCOT		T
$150-1	tr|A0A2X2KX16|A0A2X2KX16_STAAU ABC transporter ATP-binding protein OS=Staphylococcus aureus OX=1280 GN=cmpD_2 PE=4 SV=1	1	1	0.0319	30501.5	6.4
	R20190500775_1,7229	R.ADRGLADLR.A	986.538	0.00746	2	1	28.82	0	0.0474	0|0	tr|A0A2X2KX16|A0A2X2KX16_STAAU		6.01	1		0	2	MASCOT		T
$151-1	tr|A0A2X2KXE0|A0A2X2KXE0_STAAU Uncharacterized protein OS=Staphylococcus aureus OX=1280 GN=NCTC13131_04342 PE=4 SV=1	1	1	0.0258	21098.5	5.55
$151-2	tr|A0A2X2KWJ2|A0A2X2KWJ2_STAAU NAD dependent epimerase/dehydratase family protein OS=Staphylococcus aureus OX=1280 GN=NCTC13131_03098 PE=4 SV=1	1	1	0.0152	35780.3	9.64
	R20190500775_1,5930	R.AEIFR.S ! R.AELFR.A	635.351	-0.00107	2	1	24.04	0	0.21	0|0	tr|A0A2X2KWJ2|A0A2X2KWJ2_STAAU ! tr|A0A2X2KXE0|A0A2X2KXE0_STAAU		6.05	0		0	2	MASCOT		T
$152-1	tr|A0A2X2KXZ9|A0A2X2KXZ9_STAAU Phosphate import ATP-binding protein PstB OS=Staphylococcus aureus OX=1280 GN=pstB PE=3 SV=1	1	1	0.0193	28186.8	5.21
$152-2	tr|A0A033V3P8|A0A033V3P8_STAAU Phosphate import ATP-binding protein PstB OS=Staphylococcus aureus C0673 OX=1413510 GN=pstB PE=3 SV=1	1	1	0.0179	31625.7	5.42
$152-3	tr|A0A380ESN1|A0A380ESN1_STAAU Phosphate import ATP-binding protein PstB OS=Staphylococcus aureus OX=1280 GN=pstB3_2 PE=3 SV=1	1	1	0.0187	30459.5	6.39
$152-4	tr|A0A380EN75|A0A380EN75_STAAU Phosphate import ATP-binding protein PstB OS=Staphylococcus aureus OX=1280 GN=pstB3_1 PE=3 SV=1	1	1	0.02	28050.8	5.22
	R20190500775_1,5095	R.ICIAR.C ! R.LCIAR.A	632.355	-0.00018	2	1	35.39	0	0.0271	0|0	tr|A0A033V3P8|A0A033V3P8_STAAU ! tr|A0A2X2KXZ9|A0A2X2KXZ9_STAAU/tr|A0A380ESN1|A0A380ESN1_STAAU/tr|A0A380EN75|A0A380EN75_STAAU		8.25	0		0	2	MASCOT		T
$153-1	tr|A0A2X2KY59|A0A2X2KY59_STAAU Glycine--tRNA ligase OS=Staphylococcus aureus OX=1280 GN=glyS_2 PE=3 SV=1	1	1	0.013	52170.9	5.14
	R20190500775_1,5542	K.VIALAR.H	642.43	-0.00052	2	1	31.47	0	0.0102	0|0	tr|A0A2X2KY59|A0A2X2KY59_STAAU		9.72	0		0	2	MASCOT		T
$154-1	tr|A0A2X2KYK7|A0A2X2KYK7_STAAU DNA replication and repair protein RecF OS=Staphylococcus aureus OX=1280 GN=recF_2 PE=3 SV=1	1	1	0.0151	43141.9	5.48
	R20190500775_1,8940	R.IADLFR.A	734.42	-0.00169	2	1	37.82	0	0.00752	0|0	tr|A0A2X2KYK7|A0A2X2KYK7_STAAU		5.84	0		0	2	MASCOT		T
$155-1	tr|A0A2X2KYW5|A0A2X2KYW5_STAAU Uncharacterized protein OS=Staphylococcus aureus OX=1280 GN=NCTC13131_02766 PE=4 SV=1	1	1	0.0194	34738	11.02
	R20190500775_1,3670	R.LAGARR.R	643.4	0.01087	2	1	20.01	0	0.462	0|0	tr|A0A2X2KYW5|A0A2X2KYW5_STAAU		12	1		0	2	MASCOT		T
$156-1	tr|A0A2X2KYW7|A0A2X2KYW7_STAAU Putative DNA helicase OS=Staphylococcus aureus OX=1280 GN=NCTC13131_03930 PE=4 SV=1	1	1	0.0061	108705	5.68
	R20190500775_1,4439	K.VLDLQR.R	743.441	-0.0005	2	1	36.96	0	0.0108	0|0	tr|A0A2X2KYW7|A0A2X2KYW7_STAAU		5.81	0		0	2	MASCOT		T
$157-1	tr|A0A2X2KYX4|A0A2X2KYX4_STAAU Aconitate hydratase OS=Staphylococcus aureus OX=1280 GN=citB_2 PE=4 SV=1	1	1	0.0085	101696	4.71
	R20190500775_1,11398	K.VLLENLLR.T	969.609	-0.00371	2	1	29.01	0	0.0165	0|0	tr|A0A2X2KYX4|A0A2X2KYX4_STAAU		5.97	0		0	2	MASCOT		T
$158-1	tr|A0A2X2KZ14|A0A2X2KZ14_STAAU 30S ribosomal protein S3 OS=Staphylococcus aureus OX=1280 GN=rpsC_2 PE=3 SV=1	1	1	0.0239	28006.5	10.41
	R20190500775_1,3675	R.IQVSGR.L	659.384	0.00017	2	1	28.41	0	0.222	0|0	tr|A0A2X2KZ14|A0A2X2KZ14_STAAU		9.75	0		0	2	MASCOT		T
$159-1	tr|A0A2X2KZ32|A0A2X2KZ32_STAAU Histidinol-phosphate aminotransferase OS=Staphylococcus aureus OX=1280 GN=pat_1 PE=3 SV=1	1	1	0.0169	37976.5	4.82
	R20190500775_1,6106	R.LLGGLR.A	628.414	-0.00082	2	1	44.47	0	0.000915	0|0	tr|A0A2X2KZ32|A0A2X2KZ32_STAAU		9.75	0		0	2	MASCOT		T
$160-1	tr|A0A2X2KZ80|A0A2X2KZ80_STAAU ABC transporter periplasmic amino acid-binding protein OS=Staphylococcus aureus OX=1280 GN=tcyA_2 PE=3 SV=1	1	1	0.022	28700	4.1
	R20190500775_1,5849	K.LGLEVK.F	658.413	-0.00253	2	1	33.53	0	0.0385	0|0	tr|A0A2X2KZ80|A0A2X2KZ80_STAAU		6	0		0	2	MASCOT		T
$161-1	tr|A0A2X2KZC9|A0A2X2KZC9_STAAU Inactivated superfamily I helicase OS=Staphylococcus aureus OX=1280 GN=NCTC13131_04982 PE=4 SV=1	1	1	0.0237	28059	5.26
	R20190500775_1,6785	R.LLGLRR.D	727.494	0.01063	2	1	23.06	0	0.0912	0|0	tr|A0A2X2KZC9|A0A2X2KZC9_STAAU		12	1		0	2	MASCOT		T
$162-1	tr|A0A2X2KZN1|A0A2X2KZN1_STAAU Ribosomal-protein-L7p-serine acetyltransferase OS=Staphylococcus aureus OX=1280 GN=ydaF_1 PE=4 SV=1	1	1	0.0246	23104	7.79
	R20190500775_1,4403	R.YEGLR.L	637.33	-0.0002	2	1	20.65	0	0.592	0|0	tr|A0A2X2KZN1|A0A2X2KZN1_STAAU		6	0		0	2	MASCOT		T
$163-1	tr|A0A2X2KZY0|A0A2X2KZY0_STAAU Acetyltransferase (GNAT) family OS=Staphylococcus aureus OX=1280 GN=NCTC13131_02616 PE=4 SV=1	1	1	0.0402	19101.1	5.37
	R20190500775_1,2494	-.M*SALVIR.D	805.46	0.0073	2	1	26.58	0	0.757	0|0	tr|A0A2X2KZY0|A0A2X2KZY0_STAAU		9.5	0	15.994919 Oxidation (M)	0	2	MASCOT		T
$164-1	tr|A0A2X2L005|A0A2X2L005_STAAU Endopeptidase Clp ATP-binding subunit C OS=Staphylococcus aureus OX=1280 GN=clpC_2 PE=3 SV=1	1	1	0.0083	92471.1	5.56
$164-2	tr|A0A380ES17|A0A380ES17_STAAU Putative ATP-dependent protease ATP-binding subunit ClpL OS=Staphylococcus aureus OX=1280 GN=clpL PE=3 SV=1	1	1	0.01	77398.1	5.08
$164-3	tr|A0A2X2KY00|A0A2X2KY00_STAAU Chaperone protein ClpB OS=Staphylococcus aureus OX=1280 GN=clpB_3 PE=3 SV=1	1	1	0.0095	81158.3	5
	R20190500775_1,6462	K.LDPVIGR.E ! K.LDPVIGR.D ! K.LDPVIGR.N	769.457	-0.0018	2	1	22.02	0	0.0986	0|0	tr|A0A2X2L005|A0A2X2L005_STAAU ! tr|A0A2X2KY00|A0A2X2KY00_STAAU ! tr|A0A380ES17|A0A380ES17_STAAU		5.84	0		0	2	MASCOT		T
$165-1	tr|A0A2X2L0K6|A0A2X2L0K6_STAAU 2-oxoglutarate dehydrogenase E1 component OS=Staphylococcus aureus OX=1280 GN=sucA PE=4 SV=1	1	1	0.0081	134950	5.58
	R20190500775_1,11206	R.DVVIDLVCYR.R	1251.64	-0.00365	2	1	48.57	0	0.000885	0|0	tr|A0A2X2L0K6|A0A2X2L0K6_STAAU		4.21	0		0	2	MASCOT		T
$166-1	tr|A0A2X2L0W8|A0A2X2L0W8_STAAU Endoribonuclease L-PSP OS=Staphylococcus aureus OX=1280 GN=NCTC13131_02953 PE=4 SV=1	1	1	0.0395	14894.8	4.51
	R20190500775_1,5398	R.IAGVLR.V	628.414	-0.00108	2	1	24.74	0	0.0859	0|0	tr|A0A2X2L0W8|A0A2X2L0W8_STAAU		9.75	0		0	2	MASCOT		T
$167-1	tr|A0A2X2L125|A0A2X2L125_STAAU Uncharacterized protein OS=Staphylococcus aureus OX=1280 GN=NCTC13131_05596 PE=4 SV=1	1	1	0.0148	36224	11.12
$167-2	tr|A0A2X2LFN4|A0A2X2LFN4_STAAU Uncharacterized HTH-type transcriptional regulator ydfH OS=Staphylococcus aureus OX=1280 GN=ydfH_4 PE=4 SV=1	1	1	0.0235	23865	5.66
$167-3	tr|A0A2X2KXG4|A0A2X2KXG4_STAAU UDP-N-acetylglucosamine kinase OS=Staphylococcus aureus OX=1280 GN=pezT_1 PE=4 SV=1	1	1	0.0282	19328.5	6.52
$167-4	tr|A0A2X2KY46|A0A2X2KY46_STAAU Multidrug-efflux transporter OS=Staphylococcus aureus OX=1280 GN=mdtK PE=4 SV=1	1	1	0.0114	44877.4	9.96
	R20190500775_1,4177	R.RLATR.I ! R.RLATR.V ! R.RLATR.H ! R.RLATR.A	616.389	0.01091	2	1	25.4	0	0.514	0|0	tr|A0A2X2L125|A0A2X2L125_STAAU ! tr|A0A2X2LFN4|A0A2X2LFN4_STAAU ! tr|A0A2X2KY46|A0A2X2KY46_STAAU ! tr|A0A2X2KXG4|A0A2X2KXG4_STAAU		12	1		0	2	MASCOT		T
$168-1	tr|A0A2X2L134|A0A2X2L134_STAAU UDP-N-acetylmuramyl-tripeptide synthetase OS=Staphylococcus aureus OX=1280 GN=murE_2 PE=3 SV=1	1	1	0.0111	57101.8	4.88
	R20190500775_1,4255	K.TLAAVR.R	630.393	-0.00178	2	1	23.72	0	0.258	0|0	tr|A0A2X2L134|A0A2X2L134_STAAU		9.41	0		0	2	MASCOT		T
$169-1	tr|A0A2X2L1C6|A0A2X2L1C6_STAAU Protein RecA OS=Staphylococcus aureus OX=1280 GN=recA_2 PE=3 SV=1	1	1	0.0345	36986.8	5.57
	R20190500775_1,7500	R.IVEIYGPESSGK.T	1278.66	-0.00173	2	1	42.92	0	0.00311	0|0	tr|A0A2X2L1C6|A0A2X2L1C6_STAAU		4.53	0		0	2	MASCOT		T
$170-1	tr|A0A2X2L1Q5|A0A2X2L1Q5_STAAU Putative glucosidase OS=Staphylococcus aureus OX=1280 GN=bglB_1 PE=3 SV=1	1	1	0.0109	56923.4	4.58
	R20190500775_1,8290	R.SIVLLK.N	672.465	-0.00134	2	1	33.05	0	0.00367	0|0	tr|A0A2X2L1Q5|A0A2X2L1Q5_STAAU		8.47	0		0	2	MASCOT		T
$171-1	tr|A0A2X2L281|A0A2X2L281_STAAU Carbamoyl-phosphate synthase large chain OS=Staphylococcus aureus OX=1280 GN=carB PE=3 SV=1	1	1	0.0064	117086	4.61
	R20190500775_1,5498	R.ADGYEIR.A	823.394	0.00027	2	1	28.23	0	0.0548	0|0	tr|A0A2X2L281|A0A2X2L281_STAAU		4.37	0		0	2	MASCOT		T
$172-1	tr|A0A2X2L2D0|A0A2X2L2D0_STAAU 30S ribosomal protein S9 OS=Staphylococcus aureus OX=1280 GN=rpsI_2 PE=3 SV=1	1	1	0.0373	17317.5	10.35
	R20190500775_1,4623	K.AGFLSR.D	650.362	-0.0013	2	1	25.39	0	0.271	0|0	tr|A0A2X2L2D0|A0A2X2L2D0_STAAU		9.8	0		0	2	MASCOT		T
$173-1	tr|A0A2X2L2F9|A0A2X2L2F9_STAAU Potassium-transporting ATPase ATP-binding subunit OS=Staphylococcus aureus OX=1280 GN=kdpB_3 PE=3 SV=1	1	1	0.0084	74136.9	5.12
	R20190500775_1,863	R.ESGGDR.S	620.263	-0.0009	2	1	34.2	0	0.00363	0|0	tr|A0A2X2L2F9|A0A2X2L2F9_STAAU		4.37	0		0	2	MASCOT		T
$174-1	tr|A0A2X2L389|A0A2X2L389_STAAU Protein of uncharacterized function DUF91 OS=Staphylococcus aureus OX=1280 GN=NCTC13131_05527 PE=3 SV=1	1	1	0.0303	25416.6	5.21
	R20190500775_1,8496	R.YLELLGR.D	863.499	-0.00126	2	1	26.95	0	0.103	0|0	tr|A0A2X2L389|A0A2X2L389_STAAU		6	0		0	2	MASCOT		T
$175-1	tr|A0A2X2L3T5|A0A2X2L3T5_STAAU Multiple antibiotic resistance protein marR OS=Staphylococcus aureus OX=1280 GN=marR_2 PE=4 SV=1	1	1	0.0366	18766	8.37
	R20190500775_1,6906	R.LAGLLR.K	642.43	-0.00034	2	1	38.56	0	0.00199	0|0	tr|A0A2X2L3T5|A0A2X2L3T5_STAAU		9.75	0		0	2	MASCOT		T
$176-1	tr|A0A2X2L402|A0A2X2L402_STAAU Isocitrate dehydrogenase [NADP] OS=Staphylococcus aureus OX=1280 GN=icd PE=3 SV=1	1	1	0.0122	79078.4	5.04
	R20190500775_1,5943	K.GSAVNPVLR.E	912.526	-0.00103	2	1	43.97	0	0.000924	0|0	tr|A0A2X2L402|A0A2X2L402_STAAU		9.75	0		0	2	MASCOT		T
$177-1	tr|A0A2X2L4G4|A0A2X2L4G4_STAAU Carbohydrate diacid transcriptional activator CdaR OS=Staphylococcus aureus OX=1280 GN=NCTC13131_04112 PE=4 SV=1	1	1	0.0306	21431	6.21
	R20190500775_1,2009	R.QTLAAR.I	659.383	-0.00044	2	1	25.37	0	0.447	0|0	tr|A0A2X2L4G4|A0A2X2L4G4_STAAU		9.75	0		0	2	MASCOT		T
$178-1	tr|A0A2X2L4G6|A0A2X2L4G6_STAAU Uncharacterized protein OS=Staphylococcus aureus OX=1280 GN=NCTC13131_05545 PE=4 SV=1	1	1	0.0199	34434.3	9.73
	R20190500775_1,8221	R.EVAIFR.T	734.42	-0.00143	2	1	33.99	0	0.0182	0|0	tr|A0A2X2L4G6|A0A2X2L4G6_STAAU		6.1	0		0	2	MASCOT		T
$179-1	tr|A0A2X2L4J1|A0A2X2L4J1_STAAU 2-isopropylmalate synthase OS=Staphylococcus aureus OX=1280 GN=leuA_3 PE=3 SV=1	1	1	0.012	64670.9	4.7
	R20190500775_1,6138	R.SYEAVIR.V	837.446	-0.00207	2	1	23.52	0	0.268	0|0	tr|A0A2X2L4J1|A0A2X2L4J1_STAAU		5.72	0		0	2	MASCOT		T
$180-1	tr|A0A2X2L5L0|A0A2X2L5L0_STAAU Transcriptional regulator OS=Staphylococcus aureus OX=1280 GN=tipA_3 PE=4 SV=1	1	1	0.0189	29007.9	5.07
$180-2	tr|O54470|O54470_STAAU Orf14 OS=Staphylococcus aureus OX=1280 PE=4 SV=1	1	1	0.0562	10323.6	9.72
$180-3	tr|A0A380DFD8|A0A380DFD8_STAAU Integral membrane protein OS=Staphylococcus aureus OX=1280 GN=NCTC7887_01004 PE=4 SV=1	1	1	0.0147	38491.5	9.23
$180-4	tr|A0A3S4L8B4|A0A3S4L8B4_STAAU Integral membrane protein OS=Staphylococcus aureus OX=1280 GN=NCTC5661_00835 PE=4 SV=1	1	1	0.0151	38056.2	9.14
$180-5	tr|A0A0E1XBI9|A0A0E1XBI9_STAAU Uncharacterized protein OS=Staphylococcus aureus subsp. aureus MN8 OX=548470 GN=HMPREF0769_10751 PE=4 SV=1	1	1	0.0333	17153.6	9.4
$180-6	tr|A0A0U1MWW2|A0A0U1MWW2_STAAU ABC-2 transporter family protein OS=Staphylococcus aureus OX=1280 GN=BN1321_70021 PE=4 SV=1	1	1	0.0129	44477.1	9.33
$180-7	tr|A0A0E0VML1|A0A0E0VML1_STAA5 Uncharacterized protein OS=Staphylococcus aureus subsp. aureus 71193 OX=1155084 GN=ST398NM01_0294 PE=4 SV=1	1	1	0.0129	44465.1	9.31
$180-8	tr|A0A077UFT4|A0A077UFT4_STAAU ABC-2 transporter family protein OS=Staphylococcus aureus OX=1280 GN=ERS140147_00368 PE=4 SV=1	1	1	0.0129	44548.3	8.93
$180-9	tr|A0A380DL10|A0A380DL10_STAAU ABC-2 transporter family protein OS=Staphylococcus aureus OX=1280 GN=NCTC5664_00578 PE=4 SV=1	1	1	0.0192	29696.9	9.45
$180-10	tr|A0A0H3JRJ7|A0A0H3JRJ7_STAAN Uncharacterized protein OS=Staphylococcus aureus (strain N315) OX=158879 GN=SA2181 PE=4 SV=1	1	1	0.0333	17149.6	9.4
$180-11	tr|A0A0H3JU14|A0A0H3JU14_STAAM Uncharacterized protein OS=Staphylococcus aureus (strain Mu50 / ATCC 700699) OX=158878 GN=SAV2393 PE=4 SV=1	1	1	0.0333	17149.6	9.4
$180-12	tr|A0A0E1XK91|A0A0E1XK91_STAAU Uncharacterized protein OS=Staphylococcus aureus subsp. aureus MN8 OX=548470 GN=HMPREF0769_10203 PE=4 SV=1	1	1	0.0129	44484.1	9.25
$180-13	tr|A0A380ERP4|A0A380ERP4_STAAU Uncharacterized protein OS=Staphylococcus aureus OX=1280 GN=NCTC12973_00451 PE=4 SV=1	1	1	0.0685	8024.36	7.94
$180-14	tr|A0A454V762|A0A454V762_STAAU ABC transporter permease OS=Staphylococcus aureus OX=1280 GN=EF900_00295 PE=4 SV=1	1	1	0.0129	44454	9.25
$180-15	tr|A0A2S6DSQ7|A0A2S6DSQ7_STAAU ABC transporter permease OS=Staphylococcus aureus OX=1280 GN=C7P97_06975 PE=4 SV=1	1	1	0.0129	44465.1	9.31
$180-16	tr|A0A3M8Y5P7|A0A3M8Y5P7_STAAU ABC transporter permease OS=Staphylococcus aureus OX=1280 GN=D1G05_07975 PE=4 SV=1	1	1	0.0129	44463.1	9.31
$180-17	tr|A0A2S6D2Y1|A0A2S6D2Y1_STAAU ABC transporter permease OS=Staphylococcus aureus OX=1280 GN=CV021_12475 PE=4 SV=1	1	1	0.0129	44540.2	9.25
$180-18	tr|A0A131JUP3|A0A131JUP3_STAAU ABC-2 transporter family protein OS=Staphylococcus aureus OX=1280 GN=BTN44_01365 PE=4 SV=1	1	1	0.0129	44484.1	9.25
$180-19	tr|A0A0U1MVS8|A0A0U1MVS8_STAAU ABC-2 transporter family protein OS=Staphylococcus aureus OX=1280 GN=SAMEA2445518_01542 PE=4 SV=1	1	1	0.0129	44738.7	9.11
$180-20	tr|A0A447ZK68|A0A447ZK68_STAAU ABC-2 transporter family protein OS=Staphylococcus aureus OX=1280 GN=NCTC7988_00219 PE=4 SV=1	1	1	0.0129	44516.1	9.25
$180-21	tr|A0A0D1JV34|A0A0D1JV34_STAAU Membrane protein OS=Staphylococcus aureus subsp. aureus OX=46170 GN=QU38_14390 PE=4 SV=1	1	1	0.0129	44483.1	9.31
$180-22	tr|A0A389V680|A0A389V680_STAAU Uncharacterized protein OS=Staphylococcus aureus OX=1280 GN=M1K003_0489 PE=4 SV=1	1	1	0.0134	42693	9.17
$180-23	tr|A0A3S4QFA1|A0A3S4QFA1_STAAU NreA protein OS=Staphylococcus aureus OX=1280 GN=nreA PE=4 SV=1	1	1	0.0333	17149.7	9.49
$180-24	tr|A0A077UL29|A0A077UL29_STAAU NreA protein OS=Staphylococcus aureus OX=1280 GN=nreA PE=4 SV=1	1	1	0.0333	17130.6	9.25
$180-25	tr|W8U8C2|W8U8C2_STAAU GAF domain-containing protein OS=Staphylococcus aureus OX=1280 GN=nreA PE=4 SV=1	1	1	0.0333	17149.6	9.4
$180-26	tr|A0A0D1FZV0|A0A0D1FZV0_STAAU NreA OS=Staphylococcus aureus subsp. aureus OX=46170 GN=QU38_07700 PE=4 SV=1	1	1	0.0333	17149.6	9.4
$180-27	tr|A0A0H2WXK9|A0A0H2WXK9_STAAC Uncharacterized protein OS=Staphylococcus aureus (strain COL) OX=93062 GN=SACOL2391 PE=4 SV=1	1	1	0.0333	17149.6	9.4
$180-28	tr|A0A0E0VSL9|A0A0E0VSL9_STAA5 Transcriptional regulator OS=Staphylococcus aureus subsp. aureus 71193 OX=1155084 GN=ST398NM01_2446 PE=4 SV=1	1	1	0.0333	17163.7	9.4
$180-29	tr|A0A0U1MSH4|A0A0U1MSH4_STAAU NreA protein OS=Staphylococcus aureus OX=1280 GN=nreA PE=4 SV=1	1	1	0.0333	17160.6	8.67
$180-30	tr|A0A0H2XKD5|A0A0H2XKD5_STAA3 Uncharacterized protein OS=Staphylococcus aureus (strain USA300) OX=367830 GN=SAUSA300_2339 PE=4 SV=1	1	1	0.0333	17149.6	9.4
$180-31	tr|A0A162FF38|A0A162FF38_STAAU NreA protein OS=Staphylococcus aureus OX=1280 GN=nreA PE=4 SV=1	1	1	0.0333	17153.6	9.4
$180-32	tr|A0A0E1AL80|A0A0E1AL80_STAAU Uncharacterized protein OS=Staphylococcus aureus subsp. aureus Z172 OX=1406863 GN=SAZ172_2497 PE=4 SV=1	1	1	0.0333	17149.6	9.4
$180-33	tr|A0A0H3KA95|A0A0H3KA95_STAAE Uncharacterized protein OS=Staphylococcus aureus (strain Newman) OX=426430 GN=NWMN_2293 PE=4 SV=1	1	1	0.0333	17149.6	9.4
$180-34	tr|T1YB46|T1YB46_STAAU Transcriptional regulator OS=Staphylococcus aureus subsp. aureus CN1 OX=1193576 GN=SAKOR_02371 PE=4 SV=1	1	1	0.0333	17149.6	9.4
$180-35	tr|A0A0E1VQJ8|A0A0E1VQJ8_STAA3 Uncharacterized protein OS=Staphylococcus aureus subsp. aureus USA300_TCH959 OX=450394 GN=HMPREF0776_0447 PE=4 SV=1	1	1	0.0333	17149.6	9.4
$180-36	tr|A0A090N244|A0A090N244_STAAU GAF domain-containing protein OS=Staphylococcus aureus OX=1280 GN=BN1321_400042 PE=4 SV=1	1	1	0.0333	17163.7	9.4
$180-37	tr|A0A2C9TH54|A0A2C9TH54_STAAU NreA (Fragment) OS=Staphylococcus aureus OX=1280 GN=EQ90_14755 PE=4 SV=1	1	1	0.061	9406.88	10.28
$180-38	tr|A0A0H3K4D5|A0A0H3K4D5_STAAW Uncharacterized protein OS=Staphylococcus aureus (strain MW2) OX=196620 GN=MW2315 PE=4 SV=1	1	1	0.0333	17149.6	9.4
$180-39	tr|Q2FVM5|Q2FVM5_STAA8 Uncharacterized protein OS=Staphylococcus aureus (strain NCTC 8325) OX=93061 GN=SAOUHSC_02677 PE=1 SV=1	1	1	0.0333	17149.6	9.4
$180-40	tr|A0A0E1AHP2|A0A0E1AHP2_STAAU Uncharacterized protein OS=Staphylococcus aureus subsp. aureus Z172 OX=1406863 GN=SAZ172_0282 PE=4 SV=1	1	1	0.0129	44500.1	9.25
$180-41	tr|A0A3S4Q222|A0A3S4Q222_STAAU Urea amidolyase OS=Staphylococcus aureus OX=1280 GN=kipI_2 PE=4 SV=1	1	1	0.022	25371	5.04
$180-42	tr|T1Y5D8|T1Y5D8_STAAU Uncharacterized protein OS=Staphylococcus aureus subsp. aureus CN1 OX=1193576 GN=SAKOR_00350 PE=4 SV=1	1	1	0.0962	6146.61	9.3
$180-43	tr|A0A2X2KY91|A0A2X2KY91_STAAU Acetyltransferase (GNAT) family protein OS=Staphylococcus aureus OX=1280 GN=ydaF_2 PE=4 SV=1	1	1	0.025	22402.3	8.09
$180-44	tr|A0A133PWR4|A0A133PWR4_STAAU Uncharacterized protein OS=Staphylococcus aureus OX=1280 GN=HMPREF3211_02053 PE=4 SV=1	1	1	0.0134	42765.1	9.17
$180-45	tr|A0A0H2XGN4|A0A0H2XGN4_STAA3 Putative membrane protein OS=Staphylococcus aureus (strain USA300) OX=367830 GN=SAUSA300_0273 PE=4 SV=1	1	1	0.0129	44535.2	9.31
$180-46	tr|A0A266CW52|A0A266CW52_STAAU ABC transporter permease OS=Staphylococcus aureus OX=1280 GN=D1G01_00730 PE=4 SV=1	1	1	0.0129	44535.2	9.31
$180-47	tr|A0A0H2X1B8|A0A0H2X1B8_STAAC Uncharacterized protein OS=Staphylococcus aureus (strain COL) OX=93062 GN=SACOL0266 PE=4 SV=1	1	1	0.0129	44535.2	9.31
$180-48	tr|T1Y674|T1Y674_STAAU Uncharacterized protein OS=Staphylococcus aureus subsp. aureus CN1 OX=1193576 GN=SAKOR_00259 PE=4 SV=1	1	1	0.0129	44421	9.23
$180-49	tr|A0A0E1VLG7|A0A0E1VLG7_STAA3 Uncharacterized protein OS=Staphylococcus aureus subsp. aureus USA300_TCH959 OX=450394 GN=HMPREF0776_1010 PE=4 SV=1	1	1	0.0129	44468.1	9.23
$180-50	tr|A0A0H3JSP9|A0A0H3JSP9_STAAN Uncharacterized protein OS=Staphylococcus aureus (strain N315) OX=158879 GN=SA0268 PE=4 SV=1	1	1	0.0129	44463.1	9.31
$180-51	tr|A0A0H3JX64|A0A0H3JX64_STAAM Uncharacterized protein OS=Staphylococcus aureus (strain Mu50 / ATCC 700699) OX=158878 GN=SAV0279 PE=4 SV=1	1	1	0.0129	44463.1	9.31
$180-52	tr|Q2G194|Q2G194_STAA8 Uncharacterized protein OS=Staphylococcus aureus (strain NCTC 8325) OX=93061 GN=SAOUHSC_00251 PE=4 SV=1	1	1	0.0129	44535.2	9.31
$180-53	tr|A0A269LG26|A0A269LG26_STAAU Uncharacterized protein OS=Staphylococcus aureus OX=1280 GN=EP54_08315 PE=4 SV=1	1	1	0.0962	6146.61	9.3
$180-54	tr|A0A0E0VMS3|A0A0E0VMS3_STAA5 Uncharacterized protein OS=Staphylococcus aureus subsp. aureus 71193 OX=1155084 GN=ST398NM01_2815 PE=4 SV=1	1	1	0.0962	6146.61	9.3
$180-55	tr|Q2G125|Q2G125_STAA8 Uncharacterized protein OS=Staphylococcus aureus (strain NCTC 8325) OX=93061 GN=SAOUHSC_A00332 PE=4 SV=1	1	1	0.0962	6146.61	9.3
$180-56	tr|A0A0D1IC93|A0A0D1IC93_STAAU Uncharacterized protein OS=Staphylococcus aureus subsp. aureus OX=46170 GN=QU38_04315 PE=4 SV=1	1	1	0.0962	6146.61	9.3
$180-57	tr|A0A1D4ILY7|A0A1D4ILY7_STAAU ABC-2 transporter family protein OS=Staphylococcus aureus OX=1280 GN=SAMEA1708674_01698 PE=4 SV=1	1	1	0.0129	44507.1	9.31
$180-58	tr|A0A0H3KDS8|A0A0H3KDS8_STAAE Uncharacterized protein OS=Staphylococcus aureus (strain Newman) OX=426430 GN=NWMN_0213 PE=4 SV=1	1	1	0.0129	44535.2	9.31
$180-59	tr|A0A0H3JUA1|A0A0H3JUA1_STAAW Uncharacterized protein OS=Staphylococcus aureus (strain MW2) OX=196620 GN=MW0255 PE=4 SV=1	1	1	0.0129	44507.1	9.31
$180-60	tr|A0A1D4Q4R1|A0A1D4Q4R1_STAAU ABC-2 transporter family protein OS=Staphylococcus aureus OX=1280 GN=SAMEA1708664_00140 PE=4 SV=1	1	1	0.0192	29725.1	9.1
	R20190500775_1,8285	K.ILIIR.S ! R.ILLLR.E ! R.ILLLR.Y ! R.ILLLR.F ! K.LIILR.K ! K.LILIR.G ! R.LLIIR.A ! R.LLIIR.T ! R.LLIIR.V ! M.LLLIR.L ! K.LLLIR.H ! K.LLLLR.H	627.455	-0.0012	2	1	28.68	0	0.00407	0|0	tr|O54470|O54470_STAAU ! tr|A0A2X2L5L0|A0A2X2L5L0_STAAU ! tr|A0A3S4L8B4|A0A3S4L8B4_STAAU ! tr|A0A380DFD8|A0A380DFD8_STAAU ! tr|A0A0E1XBI9|A0A0E1XBI9_STAAU/tr|A0A0E0VSL9|A0A0E0VSL9_STAA5/tr|A0A0H2WXK9|A0A0H2WXK9_STAAC/tr|A0A0H2XKD5|A0A0H2XKD5_STAA3/tr|A0A0U1MSH4|A0A0U1MSH4_STAAU/tr|A0A077UL29|A0A077UL29_STAAU/tr|A0A3S4QFA1|A0A3S4QFA1_STAAU/tr|A0A0D1FZV0|A0A0D1FZV0_STAAU/tr|W8U8C2|W8U8C2_STAAU/tr|A…		9.75	0		0	2	MASCOT		T
$181-1	tr|A0A2X2L5U4|A0A2X2L5U4_STAAU Potassium-transporting ATPase potassium-binding subunit OS=Staphylococcus aureus OX=1280 GN=kdpA PE=3 SV=1	1	1	0.0125	58417.4	7.96
	R20190500775_1,5301	R.TPEYLGK.R	807.425	-0.00064	2	1	33.25	0	0.0262	0|0	tr|A0A2X2L5U4|A0A2X2L5U4_STAAU		5.66	0		0	2	MASCOT		T
$182-1	tr|A0A2X2L6X1|A0A2X2L6X1_STAAU Cobalamin Fe3+-siderophores ABC transporter permease OS=Staphylococcus aureus OX=1280 GN=feuB_2 PE=3 SV=1	1	1	0.0152	34756.6	9.76
	R20190500775_1,6611	R.LFDVK.L	621.361	-0.00119	2	1	23.61	0	0.181	0|0	tr|A0A2X2L6X1|A0A2X2L6X1_STAAU		5.84	0		0	2	MASCOT		T
$183-1	tr|A0A2X2LCN8|A0A2X2LCN8_STAAU Phage recombination protein Bet OS=Staphylococcus aureus OX=1280 GN=NCTC13131_03456 PE=4 SV=1	1	1	0.0227	38844	4.48
	R20190500775_1,13811	K.VAEALALR.K	842.509	-0.00033	2	1	20.81	0	0.311	0|0	tr|A0A2X2LCN8|A0A2X2LCN8_STAAU		5.97	0		0	2	MASCOT		T
$184-1	tr|A0A2X2LFS9|A0A2X2LFS9_STAAU Phosphoglucosamine mutase OS=Staphylococcus aureus OX=1280 GN=glmM_2 PE=3 SV=1	1	1	0.0199	47393	4.89
	R20190500775_1,3911	R.KSGTEPLVR.V	986.563	-0.00161	2	1	27.4	0	0.0844	0|0	tr|A0A2X2LFS9|A0A2X2LFS9_STAAU		8.75	1		0	2	MASCOT		T
$185-1	tr|A0A2X2LGC2|A0A2X2LGC2_STAAU Sugar diacid regulator OS=Staphylococcus aureus OX=1280 GN=cdaR PE=4 SV=1	1	1	0.0119	53015.4	5.2
	R20190500775_1,4644	R.AVAALR.E	600.383	-0.00177	2	1	24.39	0	0.05	0|0	tr|A0A2X2LGC2|A0A2X2LGC2_STAAU		9.8	0		0	2	MASCOT		T
$186-1	tr|A0A2X2LGV5|A0A2X2LGV5_STAAU Uncharacterized protein OS=Staphylococcus aureus OX=1280 GN=NCTC13131_05129 PE=4 SV=1	1	1	0.038	17285.4	5.95
	R20190500775_1,4271	R.TVAELR.K	688.399	-0.00034	2	1	31.35	0	0.0909	0|0	tr|A0A2X2LGV5|A0A2X2LGV5_STAAU		5.66	0		0	2	MASCOT		T
$187-1	tr|A0A2X2LPK4|A0A2X2LPK4_STAAU Mycothiol acetyltransferase OS=Staphylococcus aureus OX=1280 GN=mshD PE=4 SV=1	1	1	0.0321	29140.6	8.93
	R20190500775_1,5277	R.ALTLAGLHR.M	951.573	-0.00149	3	1	20.88	0	0.087	0|0	tr|A0A2X2LPK4|A0A2X2LPK4_STAAU		9.8	0		0	2	MASCOT		T
$188-1	tr|A0A2X2MXJ4|A0A2X2MXJ4_STAAU 30S ribosomal protein S12 OS=Staphylococcus aureus OX=1280 GN=rpsL_2 PE=3 SV=1	1	1	0.0574	13443.6	11.42
	R20190500775_1,3785	R.VYTTTPK.K	809.44	1e-05	2	1	44.54	0	0.00181	0|0	tr|A0A2X2MXJ4|A0A2X2MXJ4_STAAU		8.56	0		0	2	MASCOT		T
$189-1	tr|A0A2X2MXT5|A0A2X2MXT5_STAAU Bifunctional acetaldehyde-CoA/alcohol dehydrogenase OS=Staphylococcus aureus OX=1280 GN=NCTC13131_02917 PE=4 SV=1	1	1	0.0202	42097.5	9.76
	R20190500775_1,8644	K.IAALALAR.G	798.52	-0.00154	2	1	29.56	0	0.0167	0|0	tr|A0A2X2MXT5|A0A2X2MXT5_STAAU		9.75	0		0	2	MASCOT		T
$190-1	tr|A0A2X2N0H1|A0A2X2N0H1_STAAU PAC2 family OS=Staphylococcus aureus OX=1280 GN=NCTC13131_03859 PE=4 SV=1	1	1	0.0284	31380.3	4.54
	R20190500775_1,10907	K.VTLALLDR.L	900.551	-0.002	2	1	22.2	0	0.323	0|0	tr|A0A2X2N0H1|A0A2X2N0H1_STAAU		5.81	0		0	2	MASCOT		T
$191-1	tr|A0A2X2N0W3|A0A2X2N0W3_STAAU DNA topoisomerase (ATP-hydrolyzing) OS=Staphylococcus aureus OX=1280 GN=gyrA_3 PE=3 SV=1	1	1	0.0074	87059.6	5.73
	R20190500775_1,4158	R.ALPDAR.D	642.357	0.00021	2	1	22.19	0	0.0628	0|0	tr|A0A2X2N0W3|A0A2X2N0W3_STAAU		5.88	0		0	2	MASCOT		T
$192-1	tr|A0A2X2N0Z9|A0A2X2N0Z9_STAAU Pyruvate dehydrogenase E1 component OS=Staphylococcus aureus OX=1280 GN=aceE PE=4 SV=1	1	1	0.0124	89306	5.65
	R20190500775_1,8996	R.IVPIIPDEAR.T	1122.65	-0.00365	2	1	48.56	0	0.000398	0|0	tr|A0A2X2N0Z9|A0A2X2N0Z9_STAAU		4.37	0		0	2	MASCOT		T
$193-1	tr|A0A2X2N247|A0A2X2N247_STAAU Ribose transport ATP-binding protein rbsA OS=Staphylococcus aureus OX=1280 GN=rbsA_2 PE=4 SV=1	1	1	0.0099	53879.1	4.92
$193-2	tr|A0A033US30|A0A033US30_STAAU ATP-dependent Clp protease proteolytic subunit OS=Staphylococcus aureus C0673 OX=1413510 GN=clpP PE=3 SV=1	1	1	0.0266	21324	5.34
$193-3	tr|A0A380EUI0|A0A380EUI0_STAAU Transposase DDE domain OS=Staphylococcus aureus OX=1280 GN=NCTC12973_02383 PE=4 SV=1	1	1	0.0189	31276.1	9.47
	R20190500775_1,3922	R.IIETR.D ! R.IIETR.F ! K.LLETR.T	631.377	0.00141	2	1	23.88	0	0.451	0|0	tr|A0A2X2N247|A0A2X2N247_STAAU ! tr|A0A380EUI0|A0A380EUI0_STAAU ! tr|A0A033US30|A0A033US30_STAAU		6	0		0	2	MASCOT		T
$194-1	tr|A0A2X2N5K2|A0A2X2N5K2_STAAU tRNA CCA-pyrophosphorylase OS=Staphylococcus aureus OX=1280 GN=pcnB PE=3 SV=1	1	1	0.0119	55682.2	5.38
	R20190500775_1,5483	R.DALLGR.T	644.373	-0.00014	2	1	26.41	0	0.242	0|0	tr|A0A2X2N5K2|A0A2X2N5K2_STAAU		5.84	0		0	2	MASCOT		T
$195-1	tr|A0A2X2N5K7|A0A2X2N5K7_STAAU Uncharacterized protein OS=Staphylococcus aureus OX=1280 GN=NCTC13131_02001 PE=4 SV=1	1	1	0.0229	35417.5	5.59
	R20190500775_1,9696	-.M*DALKER.I	878.44	-0.01334	2	1	32.49	0	0.0432	0|0	tr|A0A2X2N5K7|A0A2X2N5K7_STAAU		5.82	1	15.994919 Oxidation (M)	0	2	MASCOT		T
$196-1	tr|A0A2X2N963|A0A2X2N963_STAAU Glucose-1-phosphate thymidylyltransferase OS=Staphylococcus aureus OX=1280 GN=rmlA PE=3 SV=1	1	1	0.0346	31932	5.03
	R20190500775_1,7254	R.LHPITLGVSK.Q	1064.65	-0.00369	2	1	22.92	0	0.0855	0|0	tr|A0A2X2N963|A0A2X2N963_STAAU		8.76	0		0	2	MASCOT		T
$197-1	tr|A0A2X2NB81|A0A2X2NB81_STAAU Uncharacterized conserved protein OS=Staphylococcus aureus OX=1280 GN=NCTC13131_04069 PE=4 SV=1	1	1	0.009	75751	5.16
	R20190500775_1,6458	R.VSAVLK.Y	616.403	-0.00101	2	1	23.31	0	0.381	0|0	tr|A0A2X2NB81|A0A2X2NB81_STAAU		8.72	0		0	2	MASCOT		T
$198-1	tr|A0A2X2NE43|A0A2X2NE43_STAAU Arsenate reductase OS=Staphylococcus aureus OX=1280 GN=arsC_3 PE=3 SV=1	1	1	0.0203	31487.4	5.51
	R20190500775_1,4848	R.FLADSR.N	708.368	-0.0006	2	1	35.69	0	0.0153	0|0	tr|A0A2X2NE43|A0A2X2NE43_STAAU		5.84	0		0	2	MASCOT		T
$199-1	tr|A0A380DB09|A0A380DB09_STAAU Potassium-transporting ATPase ATP-binding subunit OS=Staphylococcus aureus OX=1280 GN=kdpB PE=3 SV=1	1	1	0.0136	71810.6	6.06
	R20190500775_1,6513	K.TGTITFGNR.M	966.5	-0.00159	2	1	51.86	0	0.000457	0|0	tr|A0A380DB09|A0A380DB09_STAAU		9.41	0		0	2	MASCOT		T
$200-1	tr|A0A380DBI0|A0A380DBI0_STAAU Rhodanese-like domain-containing protein OS=Staphylococcus aureus OX=1280 GN=moeZ PE=3 SV=1	1	1	0.0338	39750.1	5.66
	R20190500775_1,7458	K.QRGYTLIALEEK.A	1420.78	-0.00853	3	1	24.09	0	0.825	0|0	tr|A0A380DBI0|A0A380DBI0_STAAU		6.14	1		0	2	MASCOT		T
$201-1	tr|A0A380DBW4|A0A380DBW4_STAAU Dihydroxyacetone kinase subunit DhaK OS=Staphylococcus aureus OX=1280 GN=dhaK PE=4 SV=1	1	1	0.0186	34901.4	4.6
$201-2	tr|A0A3S5DZC5|A0A3S5DZC5_STAAU Dihydroxyacetone kinase subunit DhaK OS=Staphylococcus aureus OX=1280 GN=dhaK PE=4 SV=1	1	1	0.0188	34877.6	4.73
$201-3	tr|A0A1Q8DDQ5|A0A1Q8DDQ5_STAAU Dihydroxyacetone kinase subunit DhaK OS=Staphylococcus aureus OX=1280 GN=BSZ10_07605 PE=4 SV=1	1	1	0.0188	34868.7	4.88
$201-4	tr|A0A447ZBW6|A0A447ZBW6_STAAU Spermidine/putrescine import ATP-binding protein PotA OS=Staphylococcus aureus OX=1280 GN=potA PE=3 SV=1	1	1	0.0164	41721.2	4.71
$201-5	tr|A0A380DFA9|A0A380DFA9_STAAU Spermidine/putrescine import ATP-binding protein PotA OS=Staphylococcus aureus OX=1280 GN=potA_2 PE=3 SV=1	1	1	0.0164	41692.9	4.78
	R20190500775_1,5858	K.VIEALK.L ! K.VLEAIK.A	672.429	-0.00027	2	1	21.77	0	0.266	0|0	tr|A0A380DFA9|A0A380DFA9_STAAU/tr|A0A447ZBW6|A0A447ZBW6_STAAU ! tr|A0A3S5DZC5|A0A3S5DZC5_STAAU/tr|A0A380DBW4|A0A380DBW4_STAAU/tr|A0A1Q8DDQ5|A0A1Q8DDQ5_STAAU		5.97	0		0	2	MASCOT		T
$202-1	tr|A0A380DC57|A0A380DC57_STAAU Uncharacterized protein OS=Staphylococcus aureus OX=1280 GN=NCTC7887_00082 PE=4 SV=1	1	1	0.0247	32261	10.28
	R20190500775_1,4126	K.KAEKNGK.E	774.447	0.01125	2	1	20.22	0	0.797	0|0	tr|A0A380DC57|A0A380DC57_STAAU		9.7	2		0	2	MASCOT		T
$203-1	tr|A0A380DCN9|A0A380DCN9_STAAU DNA gyrase subunit B OS=Staphylococcus aureus OX=1280 GN=gyrB_1 PE=4 SV=1	1	1	0.0234	47711.6	5.48
	R20190500775_1,11564	R.EGLTAIISIK.H	1044.63	0.00547	2	1	29.83	0	0.0582	0|0	tr|A0A380DCN9|A0A380DCN9_STAAU		6.1	0		0	2	MASCOT		T
$204-1	tr|A0A380DCP1|A0A380DCP1_STAAU AraC family transcriptional regulator OS=Staphylococcus aureus OX=1280 GN=araC PE=4 SV=1	1	1	0.0171	48360.2	9.4
	R20190500775_1,5262	K.QMSHIFK.S	890.455	-0.00747	2	1	22.96	0	0.359	0|0	tr|A0A380DCP1|A0A380DCP1_STAAU		8.76	0		0	2	MASCOT		T
$205-1	tr|A0A380DCX5|A0A380DCX5_STAAU DNA gyrase subunit A OS=Staphylococcus aureus OX=1280 GN=gyrA PE=3 SV=1	1	1	0.0079	100114	5.12
	R20190500775_1,3986	R.FKESDVR.A	880.452	-5e-05	2	1	29.05	0	0.0798	0|0	tr|A0A380DCX5|A0A380DCX5_STAAU		6.07	1		0	2	MASCOT		T
$206-1	tr|A0A380DDB8|A0A380DDB8_STAAU Uncharacterized protein OS=Staphylococcus aureus OX=1280 GN=NCTC7887_00229 PE=4 SV=1	1	1	0.0198	29730.4	5.76
$206-2	tr|A0A380DIW2|A0A380DIW2_STAAU Bacterial regulatory s, gntR family protein OS=Staphylococcus aureus OX=1280 GN=norG PE=4 SV=1	1	1	0.0116	50144.2	8.57
$206-3	tr|A0A2S6D7K7|A0A2S6D7K7_STAAU PLP-dependent aminotransferase family protein OS=Staphylococcus aureus OX=1280 GN=CV021_04135 PE=4 SV=1	1	1	0.0108	54034.7	9
$206-4	tr|A0A0D1I5M8|A0A0D1I5M8_STAAU Aspartate aminotransferase OS=Staphylococcus aureus subsp. aureus OX=46170 GN=QU38_15250 PE=4 SV=1	1	1	0.0113	51264.6	8.82
$206-5	tr|A0A2C9TVT1|A0A2C9TVT1_STAAU Aspartate aminotransferase OS=Staphylococcus aureus OX=1280 GN=EP54_06605 PE=4 SV=1	1	1	0.0113	51302.6	8.94
$206-6	tr|A0A389XP98|A0A389XP98_STAAU Putative GntR family transcriptional regulator OS=Staphylococcus aureus OX=1280 GN=M1K003_0660 PE=4 SV=1	1	1	0.0113	51286.6	9.03
$206-7	sp|Q2FKF1|NORG_STAA3 HTH-type transcriptional regulator NorG OS=Staphylococcus aureus (strain USA300) OX=367830 GN=norG PE=3 SV=2	1	1	0.0113	51302.6	8.94
$206-8	tr|A0A0U1MU98|A0A0U1MU98_STAAU Bacterial regulatory s, gntR family protein OS=Staphylococcus aureus OX=1280 GN=norG PE=4 SV=1	1	1	0.0108	53956.6	8.97
$206-9	tr|A0A380ED08|A0A380ED08_STAAU Bacterial regulatory s, gntR family protein OS=Staphylococcus aureus OX=1280 GN=norG PE=4 SV=1	1	1	0.012	48397.1	8.27
$206-10	tr|A0A0E7QZN1|A0A0E7QZN1_STAAU Bacterial regulatory s, gntR family protein OS=Staphylococcus aureus OX=1280 GN=norG PE=4 SV=1	1	1	0.0108	53991.6	8.91
$206-11	tr|A0A0D1JNV0|A0A0D1JNV0_STAAU Tail assembly protein OS=Staphylococcus aureus subsp. aureus OX=46170 GN=QU38_11895 PE=4 SV=1	1	1	0.0413	13858.9	5.01
$206-12	tr|T1Y6D7|T1Y6D7_STAAU Uncharacterized protein OS=Staphylococcus aureus subsp. aureus CN1 OX=1193576 GN=SAKOR_00082 PE=4 SV=1	1	1	0.0104	55627.6	9.05
$206-13	tr|A0A3S4MW78|A0A3S4MW78_STAAU Spermidine/putrescine-binding periplasmic protein PotD OS=Staphylococcus aureus OX=1280 GN=potD PE=4 SV=1	1	1	0.014	41461.3	5.05
$206-14	tr|A0A380DGR4|A0A380DGR4_STAAU Spermidine/putrescine-binding periplasmic protein PotD OS=Staphylococcus aureus OX=1280 GN=potD PE=4 SV=1	1	1	0.014	40895	5.55
$206-15	tr|A0A1D4RPR2|A0A1D4RPR2_STAAU GntR family transcriptional regulator OS=Staphylococcus aureus OX=1280 GN=norG_2 PE=4 SV=1	1	1	0.0108	53981.6	8.91
$206-16	tr|A0A484VLQ0|A0A484VLQ0_STAAU Bacterial regulatory s, gntR family protein OS=Staphylococcus aureus OX=1280 GN=norG_2 PE=4 SV=1	1	1	0.0135	43027.3	8.91
$206-17	tr|A0A0E1VM12|A0A0E1VM12_STAA3 HTH-type transcriptional regulator NorG OS=Staphylococcus aureus subsp. aureus USA300_TCH959 OX=450394 GN=norG PE=4 SV=1	1	1	0.0105	55544.5	8.99
$206-18	tr|A0A0H3K5J3|A0A0H3K5J3_STAAE Transcriptional regulator GntR family protein OS=Staphylococcus aureus (strain Newman) OX=426430 GN=NWMN_0052 PE=4 SV=1	1	1	0.0108	53991.6	8.91
$206-19	sp|Q99XA5|NORG_STAAM HTH-type transcriptional regulator NorG OS=Staphylococcus aureus (strain Mu50 / ATCC 700699) OX=158878 GN=norG PE=3 SV=1	1	1	0.0113	51286.6	9.03
$206-20	sp|Q2G1P1|NORG_STAA8 HTH-type transcriptional regulator NorG OS=Staphylococcus aureus (strain NCTC 8325) OX=93061 GN=norG PE=1 SV=2	1	1	0.0113	51302.6	8.94
$206-21	sp|Q7A875|NORG_STAAN HTH-type transcriptional regulator NorG OS=Staphylococcus aureus (strain N315) OX=158879 GN=norG PE=3 SV=1	1	1	0.0113	51286.6	9.03
$206-22	sp|Q5HJR1|NORG_STAAC HTH-type transcriptional regulator NorG OS=Staphylococcus aureus (strain COL) OX=93062 GN=norG PE=3 SV=2	1	1	0.0113	51302.6	8.94
$206-23	sp|Q2YUS3|NORG_STAAB HTH-type transcriptional regulator NorG OS=Staphylococcus aureus (strain bovine RF122 / ET3-1) OX=273036 GN=norG PE=3 SV=2	1	1	0.0113	51178.5	9
	R20190500775_1,8708	R.FINFK.N ! M.FINFK.G ! R.FLNFK.M ! K.FLNFK.F	668.377	-0.00081	2	1	23.63	0	0.0919	0|0	sp|Q7A875|NORG_STAAN/sp|Q2G1P1|NORG_STAA8/sp|Q2YUS3|NORG_STAAB/sp|Q5HJR1|NORG_STAAC/sp|Q99XA5|NORG_STAAM/sp|Q2FKF1|NORG_STAA3/tr|A0A389XP98|A0A389XP98_STAAU/tr|A0A380ED08|A0A380ED08_STAAU/tr|A0A0U1MU98|A0A0U1MU98_STAAU/tr|A0A2S6D7K7|A0A2S6D7K7_STAAU/tr|A0A380DIW2|A0A380DIW2_STAAU/tr|A0A2C9TVT1|A0A2C9TVT1_STAAU/tr|A0A0D1I5M8|A0A0D1I5M8_STAAU/tr|A0A0E7QZN1|A0A0E7QZN1_STAAU/tr|A0A484VLQ0|A0A484VLQ0_…		8.75	0		0	2	MASCOT		T
$207-1	tr|A0A380DDV8|A0A380DDV8_STAAU DedA family protein OS=Staphylococcus aureus OX=1280 GN=dedA PE=4 SV=1	1	1	0.0294	23799.3	9.47
$207-2	tr|A0A0E1XEJ6|A0A0E1XEJ6_STAAU Epoxyqueuosine reductase OS=Staphylococcus aureus subsp. aureus MN8 OX=548470 GN=queG PE=3 SV=1	1	1	0.0158	42450.1	6.2
$207-3	sp|Q2FX88|QUEG_STAA8 Epoxyqueuosine reductase OS=Staphylococcus aureus (strain NCTC 8325) OX=93061 GN=queG PE=3 SV=1	1	1	0.0158	42432	6.2
$207-4	tr|A0A0E0VQZ7|A0A0E0VQZ7_STAA5 Epoxyqueuosine reductase OS=Staphylococcus aureus subsp. aureus 71193 OX=1155084 GN=queG PE=3 SV=1	1	1	0.0158	42450.1	6.2
$207-5	tr|A0A0H3JLK8|A0A0H3JLK8_STAAN Epoxyqueuosine reductase OS=Staphylococcus aureus (strain N315) OX=158879 GN=queG PE=3 SV=1	1	1	0.016	41953.4	5.97
$207-6	tr|A0A0H3K019|A0A0H3K019_STAAM Epoxyqueuosine reductase OS=Staphylococcus aureus (strain Mu50 / ATCC 700699) OX=158878 GN=queG PE=3 SV=1	1	1	0.016	41953.4	5.97
$207-7	tr|A0A0H2WX44|A0A0H2WX44_STAAC Epoxyqueuosine reductase OS=Staphylococcus aureus (strain COL) OX=93062 GN=queG PE=3 SV=1	1	1	0.016	41935.4	5.97
$207-8	tr|A0A0U1MP47|A0A0U1MP47_STAAU Epoxyqueuosine reductase OS=Staphylococcus aureus OX=1280 GN=queG PE=3 SV=1	1	1	0.016	41995.5	5.97
$207-9	tr|A0A164A156|A0A164A156_STAAU Epoxyqueuosine reductase OS=Staphylococcus aureus OX=1280 GN=queG PE=3 SV=1	1	1	0.016	41953.4	5.97
$207-10	tr|A0A0D1HNF2|A0A0D1HNF2_STAAU Epoxyqueuosine reductase OS=Staphylococcus aureus subsp. aureus OX=46170 GN=queG PE=3 SV=1	1	1	0.016	41981.5	6.2
$207-11	tr|A0A2S6D7H2|A0A2S6D7H2_STAAU Epoxyqueuosine reductase OS=Staphylococcus aureus OX=1280 GN=queG PE=3 SV=1	1	1	0.0158	42480.1	6.2
$207-12	tr|A0A0H2XFV6|A0A0H2XFV6_STAA3 Epoxyqueuosine reductase OS=Staphylococcus aureus (strain USA300) OX=367830 GN=queG PE=3 SV=1	1	1	0.016	41935.4	5.97
$207-13	tr|A0A077UKD9|A0A077UKD9_STAAU Epoxyqueuosine reductase OS=Staphylococcus aureus OX=1280 GN=queG PE=3 SV=1	1	1	0.016	42152.8	6.56
$207-14	tr|A0A380DV09|A0A380DV09_STAAU Iron-sulfur cluster-binding protein OS=Staphylococcus aureus OX=1280 GN=queG_1 PE=4 SV=1	1	1	0.0526	13104.9	6.15
$207-15	tr|A0A2R9QBR5|A0A2R9QBR5_STAAU Epoxyqueuosine reductase OS=Staphylococcus aureus OX=1280 GN=queG PE=3 SV=1	1	1	0.0158	42450.1	6.2
$207-16	tr|A0A0E1AHL9|A0A0E1AHL9_STAAU Epoxyqueuosine reductase OS=Staphylococcus aureus subsp. aureus Z172 OX=1406863 GN=queG PE=3 SV=1	1	1	0.016	41935.4	5.97
$207-17	tr|A0A0H3K983|A0A0H3K983_STAAE Epoxyqueuosine reductase OS=Staphylococcus aureus (strain Newman) OX=426430 GN=queG PE=3 SV=1	1	1	0.016	41935.4	5.97
$207-18	tr|T1YB85|T1YB85_STAAU Epoxyqueuosine reductase OS=Staphylococcus aureus subsp. aureus CN1 OX=1193576 GN=queG PE=3 SV=1	1	1	0.0158	42537.2	6.49
$207-19	tr|A0A0E1VII8|A0A0E1VII8_STAA3 Epoxyqueuosine reductase OS=Staphylococcus aureus subsp. aureus USA300_TCH959 OX=450394 GN=queG PE=3 SV=1	1	1	0.0158	42432	6.2
$207-20	tr|A0A133Q7Q6|A0A133Q7Q6_STAAU Epoxyqueuosine reductase OS=Staphylococcus aureus OX=1280 GN=queG PE=3 SV=1	1	1	0.0158	42432	6.2
$207-21	tr|A0A0D6HCX7|A0A0D6HCX7_STAAU Epoxyqueuosine reductase OS=Staphylococcus aureus OX=1280 GN=queG PE=3 SV=1	1	1	0.016	41935.4	5.97
$207-22	tr|A0A0H3K3R3|A0A0H3K3R3_STAAW Epoxyqueuosine reductase OS=Staphylococcus aureus (strain MW2) OX=196620 GN=queG PE=3 SV=1	1	1	0.016	41983.5	5.97
$207-23	tr|A0A1D4VNU9|A0A1D4VNU9_STAAU Epoxyqueuosine reductase OS=Staphylococcus aureus OX=1280 GN=queG PE=3 SV=1	1	1	0.016	41981.6	6.49
	R20190500775_1,9130	R.LVPILR.T ! R.LVPLLR.M	710.492	-0.00156	2	1	26.47	0	0.00282	0|0	tr|A0A380DDV8|A0A380DDV8_STAAU ! sp|Q2FX88|QUEG_STAA8/tr|A0A0E1XEJ6|A0A0E1XEJ6_STAAU/tr|A0A0E0VQZ7|A0A0E0VQZ7_STAA5/tr|A0A0H2XFV6|A0A0H2XFV6_STAA3/tr|A0A2S6D7H2|A0A2S6D7H2_STAAU/tr|A0A380DV09|A0A380DV09_STAAU/tr|A0A077UKD9|A0A077UKD9_STAAU/tr|A0A0U1MP47|A0A0U1MP47_STAAU/tr|A0A0H2WX44|A0A0H2WX44_STAAC/tr|A0A0D1HNF2|A0A0D1HNF2_STAAU/tr|A0A164A156|A0A164A156_STAAU/tr|A0A2R9QBR5|A0A2R9QBR5_STAAU/tr|A…		9.75	0		0	2	MASCOT		T
$208-1	tr|A0A380DDZ7|A0A380DDZ7_STAAU Phosphoadenosine phosphosulfate reductase OS=Staphylococcus aureus OX=1280 GN=cysH PE=3 SV=1	1	1	0.0207	28001.5	5.38
	R20190500775_1,5987	R.YPELR.I	677.362	-0.00065	2	1	21.67	0	0.599	0|0	tr|A0A380DDZ7|A0A380DDZ7_STAAU		6	0		0	2	MASCOT		T
$209-1	tr|A0A380DE54|A0A380DE54_STAAU Multidrug resistance transporter protein OS=Staphylococcus aureus OX=1280 GN=bmr3 PE=4 SV=1	1	1	0.0114	49404.2	9.4
$209-2	tr|A0A3S5DZI2|A0A3S5DZI2_STAAU Carboxy-terminal processing proteinase ctpA OS=Staphylococcus aureus OX=1280 GN=NCTC5661_01378 PE=3 SV=1	1	1	0.0098	56943.2	7.72
	R20190500775_1,4758	K.YVSIK.T ! R.YVSLK.T	609.361	-0.0007	2	1	20.29	0	0.0856	0|0	tr|A0A380DE54|A0A380DE54_STAAU ! tr|A0A3S5DZI2|A0A3S5DZI2_STAAU		8.59	0		0	2	MASCOT		T
$210-1	tr|A0A380DED5|A0A380DED5_STAAU Membrane protein OS=Staphylococcus aureus OX=1280 GN=NCTC7887_00664 PE=4 SV=1	1	1	0.0113	49394.2	9.02
$210-2	tr|A0A2W3KJ87|A0A2W3KJ87_STAAU Putative seryl-tRNA synthetase OS=Staphylococcus aureus OX=1280 GN=NCTC10654_00399 PE=4 SV=1	1	1	0.0735	7833.81	4.51
$210-3	tr|A0A0E1XJL2|A0A0E1XJL2_STAAU Uncharacterized protein OS=Staphylococcus aureus subsp. aureus MN8 OX=548470 GN=HMPREF0769_11339 PE=4 SV=1	1	1	0.0694	8292.38	4.43
$210-4	tr|A0A2I7Y986|A0A2I7Y986_STAAU Uncharacterized protein OS=Staphylococcus aureus OX=1280 GN=BTN44_12345 PE=4 SV=1	1	1	0.01	58695.7	7.61
$210-5	tr|A0A380DEJ7|A0A380DEJ7_STAAU Nitric oxide synthase oxygenase OS=Staphylococcus aureus OX=1280 GN=nos PE=3 SV=1	1	1	0.014	41502.6	6.57
$210-6	tr|A0A3S4MTP5|A0A3S4MTP5_STAAU Transcriptional regulator OS=Staphylococcus aureus OX=1280 GN=immR PE=4 SV=1	1	1	0.0263	22349.1	7.79
$210-7	tr|A0A1Q8DB32|A0A1Q8DB32_STAAU Uncharacterized protein OS=Staphylococcus aureus OX=1280 GN=BSZ10_12260 PE=4 SV=1	1	1	0.0694	8184.47	7.87
$210-8	tr|F8WK84|F8WK84_STAAU Uncharacterized protein OS=Staphylococcus aureus OX=1280 PE=4 SV=1	1	1	0.0127	46324	6.62
	R20190500775_1,5124	K.IERLK.K ! K.IERLK.L ! K.LERIK.S ! K.LERIK.E ! R.LERIK.K ! K.LERIK.G	658.425	0.01076	2	1	31.43	0	0.0623	0|0	tr|A0A3S4MTP5|A0A3S4MTP5_STAAU/tr|F8WK84|F8WK84_STAAU ! tr|A0A1Q8DB32|A0A1Q8DB32_STAAU ! tr|A0A0E1XJL2|A0A0E1XJL2_STAAU/tr|A0A2W3KJ87|A0A2W3KJ87_STAAU ! tr|A0A380DEJ7|A0A380DEJ7_STAAU ! tr|A0A2I7Y986|A0A2I7Y986_STAAU ! tr|A0A380DED5|A0A380DED5_STAAU		8.75	1		0	2	MASCOT		T
$211-1	tr|A0A380DEW4|A0A380DEW4_STAAU DNA polymerase III PolC-type OS=Staphylococcus aureus OX=1280 GN=polC PE=3 SV=1	1	1	0.0063	162225	5.27
	R20190500775_1,5225	K.ILLQQLNLK.T	1082.69	0.01565	2	1	26.74	0	0.0232	0|0	tr|A0A380DEW4|A0A380DEW4_STAAU		8.75	0		0	2	MASCOT		T
$212-1	tr|A0A380DF42|A0A380DF42_STAAU ATP-dependent protease subunit HslV OS=Staphylococcus aureus OX=1280 GN=hslV PE=3 SV=1	1	1	0.0389	19498	6.21
$212-2	tr|A0A447ZBA6|A0A447ZBA6_STAAU ATP-dependent protease subunit HslV OS=Staphylococcus aureus OX=1280 GN=hslV PE=3 SV=1	1	1	0.0389	19469.1	6.59
	R20190500775_1,4663	R.AAVELAK.E	701.419	-0.00012	2	1	27.94	0	0.133	0|0	tr|A0A380DF42|A0A380DF42_STAAU/tr|A0A447ZBA6|A0A447ZBA6_STAAU		6.05	0		0	2	MASCOT		T
$213-1	tr|A0A380DF84|A0A380DF84_STAAU Accessory gene regulator protein A OS=Staphylococcus aureus OX=1280 GN=agrA PE=4 SV=1	1	1	0.0292	28242.1	5.45
	R20190500775_1,6105	K.DDIDELR.T	875.41	-0.01619	2	1	21.92	0	0.214	0|0	tr|A0A380DF84|A0A380DF84_STAAU		3.84	0		0	2	MASCOT		T
$214-1	tr|A0A380DFE1|A0A380DFE1_STAAU Amidophosphoribosyltransferase OS=Staphylococcus aureus OX=1280 GN=purF PE=3 SV=1	1	1	0.0127	52104.5	6.21
$214-2	tr|A0A3S4LV22|A0A3S4LV22_STAAU Amidophosphoribosyltransferase OS=Staphylococcus aureus OX=1280 GN=purF PE=3 SV=1	1	1	0.0127	52198.5	5.76
	R20190500775_1,4490	R.DVIEGK.R	660.356	-0.01155	2	1	26.68	0	0.237	0|0	tr|A0A3S4LV22|A0A3S4LV22_STAAU/tr|A0A380DFE1|A0A380DFE1_STAAU		4.37	0		0	2	MASCOT		T
$215-1	tr|A0A380DFZ3|A0A380DFZ3_STAAU ThiF family protein OS=Staphylococcus aureus OX=1280 GN=moeB_2 PE=4 SV=1	1	1	0.0196	28324.4	8.34
$215-2	tr|A0A1Q8DE52|A0A1Q8DE52_STAAU Heat-inducible transcription repressor HrcA OS=Staphylococcus aureus OX=1280 GN=hrcA PE=3 SV=1	1	1	0.0154	36884.4	5.95
$215-3	tr|A0A166DTL9|A0A166DTL9_STAAU Putative, Lmo0069-like protein OS=Staphylococcus aureus OX=1280 GN=ERS072840_01465 PE=4 SV=1	1	1	0.009	60936.1	9.67
$215-4	tr|A0A1D4MDJ0|A0A1D4MDJ0_STAAU Putative, Lmo0069-like protein OS=Staphylococcus aureus OX=1280 GN=SAMEA1708674_01712 PE=4 SV=1	1	1	0.0089	61386.6	9.72
$215-5	tr|A0A0E1AH17|A0A0E1AH17_STAAU Uncharacterized protein OS=Staphylococcus aureus subsp. aureus Z172 OX=1406863 GN=SAZ172_0293 PE=4 SV=1	1	1	0.009	60982.2	9.65
$215-6	tr|A0A2K0IEY0|A0A2K0IEY0_STAAU Putative transposase OS=Staphylococcus aureus OX=1280 GN=BTN44_01420 PE=4 SV=1	1	1	0.009	60982.2	9.65
$215-7	tr|A0A0E1XC62|A0A0E1XC62_STAAU Uncharacterized protein OS=Staphylococcus aureus subsp. aureus MN8 OX=548470 GN=HMPREF0769_10192 PE=4 SV=1	1	1	0.009	60936.1	9.67
$215-8	tr|A0A447ZMR5|A0A447ZMR5_STAAU Uncharacterized protein OS=Staphylococcus aureus OX=1280 GN=NCTC7988_00716 PE=4 SV=1	1	1	0.022	26685.6	9.95
$215-9	tr|A0A2X2JY15|A0A2X2JY15_STAAU Putative transposase OS=Staphylococcus aureus OX=1280 GN=NCTC7878_02377 PE=4 SV=1	1	1	0.0137	39639.6	10.07
$215-10	tr|A0A454V7B6|A0A454V7B6_STAAU Transposase OS=Staphylococcus aureus OX=1280 GN=EF900_00240 PE=4 SV=1	1	1	0.0091	60711.9	9.65
	R20190500775_1,4454	K.NKIQR.L ! K.NKIQR.I ! K.NQLKR.M ! R.NQLKR.K	658.399	0.01073	2	1	31.79	0	0.0487	0|0	tr|A0A1Q8DE52|A0A1Q8DE52_STAAU ! tr|A0A447ZMR5|A0A447ZMR5_STAAU ! tr|A0A0E1XC62|A0A0E1XC62_STAAU/tr|A0A454V7B6|A0A454V7B6_STAAU/tr|A0A2X2JY15|A0A2X2JY15_STAAU/tr|A0A1D4MDJ0|A0A1D4MDJ0_STAAU/tr|A0A166DTL9|A0A166DTL9_STAAU/tr|A0A2K0IEY0|A0A2K0IEY0_STAAU/tr|A0A0E1AH17|A0A0E1AH17_STAAU ! tr|A0A380DFZ3|A0A380DFZ3_STAAU		11	1		0	2	MASCOT		T
$216-1	tr|A0A380DGJ2|A0A380DGJ2_STAAU Elongation factor Tu OS=Staphylococcus aureus OX=1280 GN=tufA PE=3 SV=1	1	1	0.0177	43176.2	4.76
$216-2	tr|A0A0E0VMY7|A0A0E0VMY7_STAA5 Elongation factor Tu OS=Staphylococcus aureus subsp. aureus 71193 OX=1155084 GN=tuf PE=3 SV=1	1	1	0.0178	43103.2	4.74
$216-3	tr|A0A447ZD65|A0A447ZD65_STAAU Elongation factor Tu OS=Staphylococcus aureus OX=1280 GN=tufA PE=3 SV=1	1	1	0.0177	43212.1	4.68
$216-4	tr|A0A2X2N305|A0A2X2N305_STAAU Elongation factor Tu OS=Staphylococcus aureus OX=1280 GN=tufA_1 PE=3 SV=1	1	1	0.0178	43133.2	4.74
$216-5	sp|P64029|EFTU_STAAW Elongation factor Tu OS=Staphylococcus aureus (strain MW2) OX=196620 GN=tuf PE=3 SV=1	1	1	0.0178	43103.2	4.74
$216-6	sp|A8YZP5|EFTU_STAAT Elongation factor Tu OS=Staphylococcus aureus (strain USA300 / TCH1516) OX=451516 GN=tuf PE=3 SV=1	1	1	0.0178	43103.2	4.74
$216-7	tr|A0A0E1XAF4|A0A0E1XAF4_STAAU Elongation factor Tu OS=Staphylococcus aureus subsp. aureus MN8 OX=548470 GN=tuf PE=3 SV=1	1	1	0.0178	43103.2	4.74
$216-8	sp|Q5HIC7|EFTU_STAAC Elongation factor Tu OS=Staphylococcus aureus (strain COL) OX=93062 GN=tuf PE=3 SV=1	1	1	0.0178	43103.2	4.74
$216-9	tr|Q9EZW7|Q9EZW7_STAAU Elongation factor Tu (Fragment) OS=Staphylococcus aureus OX=1280 GN=tuf PE=4 SV=1	1	1	0.0281	26979.1	4.49
$216-10	tr|W8TRT9|W8TRT9_STAAU Elongation factor Tu OS=Staphylococcus aureus OX=1280 GN=tufA PE=3 SV=1	1	1	0.0178	43103.2	4.74
$216-11	tr|A0A0U1MF82|A0A0U1MF82_STAAU Elongation factor Tu OS=Staphylococcus aureus OX=1280 GN=tufA PE=3 SV=1	1	1	0.0178	43103.2	4.77
$216-12	tr|Q93PV8|Q93PV8_STAAU Translation elongation factor Tu (Fragment) OS=Staphylococcus aureus OX=1280 GN=tuf PE=4 SV=1	1	1	0.0259	29665.3	4.41
$216-13	tr|A0A077UHH2|A0A077UHH2_STAAU Elongation factor Tu OS=Staphylococcus aureus OX=1280 GN=tufA PE=3 SV=1	1	1	0.0178	43130.3	4.81
$216-14	tr|A0A1Q8DCS3|A0A1Q8DCS3_STAAU Elongation factor Tu OS=Staphylococcus aureus OX=1280 GN=tuf PE=3 SV=1	1	1	0.0178	43091.1	4.71
$216-15	tr|A0A0D1HID1|A0A0D1HID1_STAAU Elongation factor Tu OS=Staphylococcus aureus subsp. aureus OX=46170 GN=tuf PE=3 SV=1	1	1	0.0178	43103.2	4.74
$216-16	tr|A0A380DL27|A0A380DL27_STAAU Elongation factor Tu OS=Staphylococcus aureus OX=1280 GN=tufA_2 PE=4 SV=1	1	1	0.033	23333.2	4.29
$216-17	sp|A7WYX6|EFTU_STAA1 Elongation factor Tu OS=Staphylococcus aureus (strain Mu3 / ATCC 700698) OX=418127 GN=tuf PE=3 SV=1	1	1	0.0178	43103.2	4.74
$216-18	sp|Q2FJ92|EFTU_STAA3 Elongation factor Tu OS=Staphylococcus aureus (strain USA300) OX=367830 GN=tuf PE=3 SV=1	1	1	0.0178	43103.2	4.74
$216-19	sp|A6TZ25|EFTU_STAA2 Elongation factor Tu OS=Staphylococcus aureus (strain JH1) OX=359787 GN=tuf PE=3 SV=1	1	1	0.0178	43103.2	4.74
$216-20	sp|P99152|EFTU_STAAN Elongation factor Tu OS=Staphylococcus aureus (strain N315) OX=158879 GN=tuf PE=1 SV=1	1	1	0.0178	43103.2	4.74
$216-21	sp|P64028|EFTU_STAAM Elongation factor Tu OS=Staphylococcus aureus (strain Mu50 / ATCC 700699) OX=158878 GN=tuf PE=3 SV=1	1	1	0.0178	43103.2	4.74
$216-22	sp|Q6GBT9|EFTU_STAAS Elongation factor Tu OS=Staphylococcus aureus (strain MSSA476) OX=282459 GN=tuf PE=3 SV=1	1	1	0.0178	43103.2	4.74
$216-23	sp|Q6GJC0|EFTU_STAAR Elongation factor Tu OS=Staphylococcus aureus (strain MRSA252) OX=282458 GN=tuf PE=3 SV=1	1	1	0.0178	43103.2	4.74
$216-24	sp|A5IQA2|EFTU_STAA9 Elongation factor Tu OS=Staphylococcus aureus (strain JH9) OX=359786 GN=tuf PE=3 SV=1	1	1	0.0178	43103.2	4.74
$216-25	sp|Q2G0N0|EFTU_STAA8 Elongation factor Tu OS=Staphylococcus aureus (strain NCTC 8325) OX=93061 GN=tuf PE=3 SV=1	1	1	0.0178	43103.2	4.74
$216-26	sp|A6QEK0|EFTU_STAAE Elongation factor Tu OS=Staphylococcus aureus (strain Newman) OX=426430 GN=tuf PE=3 SV=1	1	1	0.0178	43103.2	4.74
$216-27	sp|Q2YSB3|EFTU_STAAB Elongation factor Tu OS=Staphylococcus aureus (strain bovine RF122 / ET3-1) OX=273036 GN=tuf PE=3 SV=1	1	1	0.0178	43103.2	4.74
$216-28	tr|T1Y864|T1Y864_STAAU Elongation factor Tu OS=Staphylococcus aureus subsp. aureus CN1 OX=1193576 GN=tuf PE=3 SV=1	1	1	0.0178	43103.2	4.74
$216-29	tr|A0A0E1VM52|A0A0E1VM52_STAA3 Elongation factor Tu OS=Staphylococcus aureus subsp. aureus USA300_TCH959 OX=450394 GN=tuf PE=3 SV=1	1	1	0.0178	43103.2	4.74
$216-30	tr|A0A380ER82|A0A380ER82_STAAU Elongation factor Tu OS=Staphylococcus aureus OX=1280 GN=tufA PE=3 SV=1	1	1	0.0176	43913.1	4.89
$216-31	tr|D1MWR0|D1MWR0_STAAU Elongation factor Tu (Fragment) OS=Staphylococcus aureus OX=1280 GN=tuf PE=4 SV=1	1	1	0.0271	28822.6	4.49
$216-32	tr|C3RXZ2|C3RXZ2_STAAA Elongation factor tu (Fragment) OS=Staphylococcus aureus subsp. anaerobius OX=72759 GN=tuf PE=4 SV=1	1	1	0.0281	27381.7	4.52
$216-33	tr|A0A033UHS1|A0A033UHS1_STAAU Elongation factor Tu OS=Staphylococcus aureus C0673 OX=1413510 GN=tuf PE=3 SV=1	1	1	0.0177	43289.3	4.68
$216-34	tr|A0A0E1AFN5|A0A0E1AFN5_STAAU Elongation factor Tu OS=Staphylococcus aureus subsp. aureus Z172 OX=1406863 GN=tuf PE=3 SV=1	1	1	0.0178	43103.2	4.74
$216-35	tr|C3RXZ1|C3RXZ1_STAAU Elongation factor tu (Fragment) OS=Staphylococcus aureus subsp. aureus OX=46170 GN=tuf PE=4 SV=1	1	1	0.0281	27381.7	4.52
	R20190500775_1,5435	R.EHILLSR.N ! R.EHILLSR.Q	867.505	-0.00203	2	1	31.6	0	0.02	0|0	sp|A7WYX6|EFTU_STAA1/sp|A6TZ25|EFTU_STAA2/sp|Q2FJ92|EFTU_STAA3/sp|Q2G0N0|EFTU_STAA8/sp|A5IQA2|EFTU_STAA9/sp|Q2YSB3|EFTU_STAAB/sp|A6QEK0|EFTU_STAAE/sp|P64028|EFTU_STAAM/sp|P99152|EFTU_STAAN/sp|Q6GJC0|EFTU_STAAR/sp|Q6GBT9|EFTU_STAAS/sp|A8YZP5|EFTU_STAAT/sp|P64029|EFTU_STAAW/sp|Q5HIC7|EFTU_STAAC/tr|A0A0E1XAF4|A0A0E1XAF4_STAAU/tr|A0A0E0VMY7|A0A0E0VMY7_STAA5/tr|A0A380DGJ2|A0A380DGJ2_STAAU/tr|A0A2X2N30…		6.85	0		0	2	MASCOT		T
$217-1	tr|A0A380DH33|A0A380DH33_STAAU 3-oxoacyl-ACP reductase OS=Staphylococcus aureus OX=1280 GN=fabG_3 PE=4 SV=1	1	1	0.0367	26234.8	6.23
$217-2	tr|A0A447ZBE7|A0A447ZBE7_STAAU 3-oxoacyl-ACP reductase OS=Staphylococcus aureus OX=1280 GN=fabG_2 PE=4 SV=1	1	1	0.0367	26216.8	6.12
	R20190500775_1,5514	K.VALVTGASR.G	873.515	-0.00118	2	1	38.87	0	0.0107	0|0	tr|A0A447ZBE7|A0A447ZBE7_STAAU/tr|A0A380DH33|A0A380DH33_STAAU		9.72	0		0	2	MASCOT		T
$218-1	tr|A0A380DH48|A0A380DH48_STAAU Cadmium-translocating P-type ATPase OS=Staphylococcus aureus OX=1280 GN=cadA PE=3 SV=1	1	1	0.0098	78476.1	5.98
	R20190500775_1,7339	K.MIQLVER.A	888.497	-0.00135	2	1	39.35	0	0.00802	0|0	tr|A0A380DH48|A0A380DH48_STAAU		5.75	0		0	2	MASCOT		T
$219-1	tr|A0A380DHJ2|A0A380DHJ2_STAAU PhnC protein OS=Staphylococcus aureus OX=1280 GN=metN_1 PE=4 SV=1	1	1	0.036	15649.2	10.41
$219-2	tr|A0A033UXR1|A0A033UXR1_STAAU Na+/H+ antiporter NhaC OS=Staphylococcus aureus C0673 OX=1413510 GN=V070_01336 PE=4 SV=1	1	1	0.0107	50307.2	5.61
	R20190500775_1,5676	R.VNIFR.- ! K.VNIFR.H	648.383	-0.0013	2	1	24.48	0	0.205	0|0	tr|A0A380DHJ2|A0A380DHJ2_STAAU ! tr|A0A033UXR1|A0A033UXR1_STAAU		9.72	0		0	2	MASCOT		T
$220-1	tr|A0A380DHK4|A0A380DHK4_STAAU DNA topoisomerase 1 OS=Staphylococcus aureus OX=1280 GN=topA PE=3 SV=1	1	1	0.0131	78897.8	9.26
	R20190500775_1,5836	K.IADGDIAWK.K	988.51	0.00366	2	1	30.16	0	0.0416	0|0	tr|A0A380DHK4|A0A380DHK4_STAAU		4.21	0		0	2	MASCOT		T
$221-1	tr|A0A380DHN4|A0A380DHN4_STAAU Autolysin OS=Staphylococcus aureus OX=1280 GN=spsC PE=4 SV=1	1	1	0.0048	135358	9.56
	R20190500775_1,4163	K.SVLVGK.D	602.387	0.00027	2	1	20.9	0	0.527	0|0	tr|A0A380DHN4|A0A380DHN4_STAAU		8.47	0		0	2	MASCOT		T
$222-1	tr|A0A380DHQ6|A0A380DHQ6_STAAU Thioester reductase domain-containing protein OS=Staphylococcus aureus OX=1280 GN=grsB PE=4 SV=1	1	1	0.0492	14077.9	5.26
	R20190500775_1,6809	K.LEFLGR.I	734.42	-0.00041	2	1	20.13	0	0.441	0|0	tr|A0A380DHQ6|A0A380DHQ6_STAAU		6	0		0	2	MASCOT		T
$223-1	tr|A0A380DP84|A0A380DP84_STAAU Non-ribosomal peptide synthetase OS=Staphylococcus aureus OX=1280 GN=mbtB_2 PE=4 SV=1	1	1	0.0039	206233	5.78
	R20190500775_1,8418	K.LINVVIK.N	798.545	-0.00129	2	1	20.59	0	0.0358	0|0	tr|A0A380DP84|A0A380DP84_STAAU		8.75	0		0	2	MASCOT		T
$224-1	tr|A0A380DPG4|A0A380DPG4_STAAU Metallo-beta-lactamase superfamily protein OS=Staphylococcus aureus OX=1280 GN=NCTC6133_01311 PE=4 SV=1	1	1	0.0171	33078.1	8.81
	R20190500775_1,5635	K.LIPYR.S	661.403	-0.00077	2	1	36.61	0	0.00646	0|0	tr|A0A380DPG4|A0A380DPG4_STAAU		8.75	0		0	2	MASCOT		T
$225-1	tr|A0A380DQ08|A0A380DQ08_STAAU Pyruvate oxidase OS=Staphylococcus aureus OX=1280 GN=pox5 PE=4 SV=1	1	1	0.0259	29651.9	8.79
	R20190500775_1,5751	R.KFIEMAK.I	866.48	0.0066	2	1	20.16	0	0.501	0|0	tr|A0A380DQ08|A0A380DQ08_STAAU		8.59	1		0	2	MASCOT		T
$226-1	tr|A0A380DRT8|A0A380DRT8_STAAU Membrane protein OS=Staphylococcus aureus OX=1280 GN=NCTC5664_01108 PE=4 SV=1	1	1	0.1765	5931.47	8.01
	R20190500775_1,11110	M.LSILEERKR.T	1143.68	0.00386	2	1	38.44	0	0.012	0|0	tr|A0A380DRT8|A0A380DRT8_STAAU		8.75	2		0	2	MASCOT		T
$227-1	tr|A0A380DTW3|A0A380DTW3_STAAU Erythrocyte membrane binding protein OS=Staphylococcus aureus OX=1280 GN=ebhA_1 PE=4 SV=1	1	1	0.0026	376475	5.11
	R20190500775_1,4430	K.EQAIQLIQR.A	1098.63	-0.00231	2	1	21.28	0	0.286	0|0	tr|A0A380DTW3|A0A380DTW3_STAAU		6.1	0		0	2	MASCOT		T
$228-1	tr|A0A380DV54|A0A380DV54_STAAU Phage Terminase family protein OS=Staphylococcus aureus OX=1280 GN=NCTC6133_02692 PE=4 SV=1	1	1	0.0893	6631.76	10.08
$228-2	tr|A0A145MQ48|A0A145MQ48_STAAU Phage protein OS=Staphylococcus aureus OX=1280 GN=EP54_10655 PE=4 SV=1	1	1	0.0532	11135.6	9.81
$228-3	tr|A0A2S6DE80|A0A2S6DE80_STAAU Uncharacterized protein OS=Staphylococcus aureus OX=1280 GN=CSC83_07675 PE=4 SV=1	1	1	0.0532	11009.4	9.75
$228-4	tr|A0A0H3K644|A0A0H3K644_STAAE Uncharacterized protein OS=Staphylococcus aureus (strain Newman) OX=426430 GN=NWMN_0301 PE=4 SV=1	1	1	0.102	5998.79	9.98
$228-5	tr|A0A0E1VJ28|A0A0E1VJ28_STAA3 Uncharacterized protein OS=Staphylococcus aureus subsp. aureus USA300_TCH959 OX=450394 GN=HMPREF0776_1886 PE=4 SV=1	1	1	0.0532	11163.6	9.81
$228-6	tr|A0A0H2XHZ1|A0A0H2XHZ1_STAA3 Putative lysophospholipase OS=Staphylococcus aureus (strain USA300) OX=367830 GN=SAUSA300_0070 PE=4 SV=1	1	1	0.0185	31038.3	5.12
$228-7	tr|A0A0E1XJL9|A0A0E1XJL9_STAAU Uncharacterized protein OS=Staphylococcus aureus subsp. aureus MN8 OX=548470 GN=HMPREF0769_11349 PE=4 SV=1	1	1	0.0532	11163.6	9.81
$228-8	tr|U5NYY0|U5NYY0_STAAU Alpha/beta hydrolase OS=Staphylococcus aureus OX=1280 GN=D1G21_06730 PE=4 SV=1	1	1	0.0185	31038.3	5.12
	R20190500775_1,4463	K.FIESK.D ! K.FLESK.G ! R.FLESK.E	623.34	0.00036	2	1	23.75	0	0.272	0|0	tr|A0A0H2XHZ1|A0A0H2XHZ1_STAA3/tr|U5NYY0|U5NYY0_STAAU ! tr|A0A0E1XJL9|A0A0E1XJL9_STAAU/tr|A0A2S6DE80|A0A2S6DE80_STAAU/tr|A0A145MQ48|A0A145MQ48_STAAU/tr|A0A0E1VJ28|A0A0E1VJ28_STAA3/tr|A0A0H3K644|A0A0H3K644_STAAE ! tr|A0A380DV54|A0A380DV54_STAAU		6	0		0	2	MASCOT		T
$229-1	tr|A0A380EHG1|A0A380EHG1_STAAU Phosphate transport system regulatory protein PhoU OS=Staphylococcus aureus OX=1280 GN=phoU_2 PE=4 SV=1	1	1	0.0353	19759.7	8.75
$229-2	tr|A0A0U1MZ34|A0A0U1MZ34_STAAU Phosphate-specific transport system accessory protein PhoU OS=Staphylococcus aureus OX=1280 GN=phoU PE=3 SV=1	1	1	0.0282	24618	6.31
$229-3	tr|A0A0D1GCV6|A0A0D1GCV6_STAAU Phosphate-specific transport system accessory protein PhoU OS=Staphylococcus aureus subsp. aureus OX=46170 GN=QU38_13335 PE=3 SV=1	1	1	0.0282	24618	6.31
$229-4	tr|A0A0H2WZ46|A0A0H2WZ46_STAAC Phosphate-specific transport system accessory protein PhoU OS=Staphylococcus aureus (strain COL) OX=93062 GN=SACOL1420 PE=3 SV=1	1	1	0.0282	24619	6.08
$229-5	tr|A0A454V0P1|A0A454V0P1_STAAU Phosphate-specific transport system accessory protein PhoU OS=Staphylococcus aureus OX=1280 GN=phoU PE=3 SV=1	1	1	0.0282	24591	6.08
$229-6	tr|A0A077VZB2|A0A077VZB2_STAAU Phosphate-specific transport system accessory protein PhoU OS=Staphylococcus aureus OX=1280 GN=phoU PE=3 SV=1	1	1	0.0282	24618	6.31
$229-7	tr|A0A380DK48|A0A380DK48_STAAU Phosphate transport system regulatory protein PhoU OS=Staphylococcus aureus OX=1280 GN=phoU_1 PE=4 SV=1	1	1	0.0351	19812.7	7.88
$229-8	tr|A0A0U1MKK2|A0A0U1MKK2_STAAU Phosphate-specific transport system accessory protein PhoU OS=Staphylococcus aureus OX=1280 GN=phoU PE=3 SV=1	1	1	0.0282	24715.2	6.6
$229-9	tr|W8UAV7|W8UAV7_STAAU Phosphate-specific transport system accessory protein PhoU OS=Staphylococcus aureus OX=1280 GN=phoU PE=3 SV=1	1	1	0.0282	24619	6.08
$229-10	tr|A0A0H3K808|A0A0H3K808_STAAE Phosphate-specific transport system accessory protein PhoU OS=Staphylococcus aureus (strain Newman) OX=426430 GN=phoU PE=3 SV=1	1	1	0.0282	24619	6.08
$229-11	tr|A0A0H3JWC9|A0A0H3JWC9_STAAW Phosphate-specific transport system accessory protein PhoU OS=Staphylococcus aureus (strain MW2) OX=196620 GN=MW1273 PE=3 SV=1	1	1	0.0282	24619	6.08
$229-12	tr|A0A0H3JZE7|A0A0H3JZE7_STAAM Phosphate-specific transport system accessory protein PhoU OS=Staphylococcus aureus (strain Mu50 / ATCC 700699) OX=158878 GN=SAV1385 PE=3 SV=1	1	1	0.0282	24619	6.08
$229-13	tr|A0A0E1AGI6|A0A0E1AGI6_STAAU Phosphate-specific transport system accessory protein PhoU OS=Staphylococcus aureus subsp. aureus Z172 OX=1406863 GN=phoU PE=3 SV=1	1	1	0.0282	24619	6.08
$229-14	tr|A0A229LXD8|A0A229LXD8_STAAU Phosphate-specific transport system accessory protein PhoU OS=Staphylococcus aureus OX=1280 GN=phoU PE=3 SV=1	1	1	0.0282	24602	6.31
$229-15	tr|A0A166K605|A0A166K605_STAAU Phosphate-specific transport system accessory protein PhoU OS=Staphylococcus aureus OX=1280 GN=phoU PE=3 SV=1	1	1	0.0282	24618	6.31
$229-16	tr|A0A0E1VRM4|A0A0E1VRM4_STAA3 Phosphate-specific transport system accessory protein PhoU OS=Staphylococcus aureus subsp. aureus USA300_TCH959 OX=450394 GN=phoU PE=3 SV=1	1	1	0.0282	24619	6.08
$229-17	tr|Q2FYQ1|Q2FYQ1_STAA8 Phosphate-specific transport system accessory protein PhoU OS=Staphylococcus aureus (strain NCTC 8325) OX=93061 GN=SAOUHSC_01384 PE=3 SV=1	1	1	0.0282	24619	6.08
$229-18	tr|A0A0E1X5R1|A0A0E1X5R1_STAAU Phosphate-specific transport system accessory protein PhoU OS=Staphylococcus aureus subsp. aureus MN8 OX=548470 GN=phoU PE=3 SV=1	1	1	0.0282	24618	6.31
$229-19	tr|A0A0H2XIK6|A0A0H2XIK6_STAA3 Phosphate-specific transport system accessory protein PhoU OS=Staphylococcus aureus (strain USA300) OX=367830 GN=phoU PE=3 SV=1	1	1	0.0282	24619	6.08
$229-20	tr|A0A0E0VNZ2|A0A0E0VNZ2_STAA5 Phosphate-specific transport system accessory protein PhoU OS=Staphylococcus aureus subsp. aureus 71193 OX=1155084 GN=ST398NM01_1386 PE=3 SV=1	1	1	0.0282	24602	6.31
$229-21	tr|T1Y8P2|T1Y8P2_STAAU Phosphate-specific transport system accessory protein PhoU OS=Staphylococcus aureus subsp. aureus CN1 OX=1193576 GN=SAKOR_01322 PE=3 SV=1	1	1	0.0282	24619	6.08
$229-22	tr|A0A0H3JMK3|A0A0H3JMK3_STAAN Phosphate-specific transport system accessory protein PhoU OS=Staphylococcus aureus (strain N315) OX=158879 GN=SA1217 PE=3 SV=1	1	1	0.0282	24619	6.08
	R20190500775_1,6511	K.DTVLIR.E	716.43	-0.00247	2	1	29.51	0	0.0802	0|0	tr|A0A0E1X5R1|A0A0E1X5R1_STAAU/tr|A0A0E0VNZ2|A0A0E0VNZ2_STAA5/tr|A0A0H2XIK6|A0A0H2XIK6_STAA3/tr|A0A077VZB2|A0A077VZB2_STAAU/tr|A0A454V0P1|A0A454V0P1_STAAU/tr|A0A0U1MKK2|A0A0U1MKK2_STAAU/tr|A0A380DK48|A0A380DK48_STAAU/tr|A0A0U1MZ34|A0A0U1MZ34_STAAU/tr|A0A380EHG1|A0A380EHG1_STAAU/tr|A0A0H2WZ46|A0A0H2WZ46_STAAC/tr|A0A0D1GCV6|A0A0D1GCV6_STAAU/tr|W8UAV7|W8UAV7_STAAU/tr|A0A166K605|A0A166K605_STAAU/tr|A…		5.84	0		0	2	MASCOT		T
$230-1	tr|A0A380ENM3|A0A380ENM3_STAAU C5a peptidase OS=Staphylococcus aureus OX=1280 GN=scpA_3 PE=4 SV=1	1	1	0.0105	52415.4	5.49
$230-2	tr|A0A033UW53|A0A033UW53_STAAU Uncharacterized protein OS=Staphylococcus aureus C0673 OX=1413510 GN=V070_01169 PE=4 SV=1	1	1	0.0141	42454.8	9.2
	R20190500775_1,7515	R.FIIGR.N ! K.FILGR.N	605.377	-0.00087	2	1	24.41	0	0.0887	0|0	tr|A0A033UW53|A0A033UW53_STAAU ! tr|A0A380ENM3|A0A380ENM3_STAAU		9.75	0		0	2	MASCOT		T
$231-1	tr|A0A380ENS4|A0A380ENS4_STAAU Pseudouridine synthase OS=Staphylococcus aureus OX=1280 GN=rluB PE=3 SV=1	1	1	0.0208	27079	9.82
	R20190500775_1,6542	R.YNIIR.V	678.393	-0.00102	2	1	22.77	0	0.297	0|0	tr|A0A380ENS4|A0A380ENS4_STAAU		8.75	0		0	2	MASCOT		T
$232-1	tr|A0A380EPQ5|A0A380EPQ5_STAAU 30S ribosomal protein S10 OS=Staphylococcus aureus OX=1280 GN=rpsJ PE=3 SV=1	1	1	0.0686	11613.4	9.92
	R20190500775_1,4418	K.TVDALM*K.L	793.412	-0.00011	2	1	27.58	0	0.127	0|0	tr|A0A380EPQ5|A0A380EPQ5_STAAU		5.5	0	15.994919 Oxidation (M)	0	2	MASCOT		T
$233-1	tr|A0A380EQM7|A0A380EQM7_STAAU Putative TatD-related deoxyribonuclease OS=Staphylococcus aureus OX=1280 GN=ycfH PE=4 SV=1	1	1	0.019	29155.7	4.95
	R20190500775_1,4119	R.YVVDK.I	623.34	0.00238	2	1	22.47	0	1.38	0|0	tr|A0A380EQM7|A0A380EQM7_STAAU		5.84	0		0	2	MASCOT		T
$234-1	tr|A0A380ER18|A0A380ER18_STAAU Chromosome partition protein Smc OS=Staphylococcus aureus OX=1280 GN=smc PE=3 SV=1	1	1	0.0059	133087	5.29
	R20190500775_1,6743	R.IEDALVR.I	815.462	-0.0005	2	1	26.69	0	0.139	0|0	tr|A0A380ER18|A0A380ER18_STAAU		4.37	0		0	2	MASCOT		T
$235-1	tr|A0A380ER32|A0A380ER32_STAAU Two component system histidine kinase ArlS OS=Staphylococcus aureus OX=1280 GN=arlS_1 PE=4 SV=1	1	1	0.012	57825.2	6.48
	R20190500775_1,7450	K.ISIDLK.V	688.424	-0.0121	2	1	25.67	0	0.153	0|0	tr|A0A380ER32|A0A380ER32_STAAU		5.84	0		0	2	MASCOT		T
$236-1	tr|A0A380ER38|A0A380ER38_STAAU Arginine--tRNA ligase OS=Staphylococcus aureus OX=1280 GN=argS2 PE=3 SV=1	1	1	0.0107	62988.7	5.03
	R20190500775_1,6681	R.IQSILR.K	729.462	-0.00124	2	1	20.13	0	0.8	0|0	tr|A0A380ER38|A0A380ER38_STAAU		9.75	0		0	2	MASCOT		T
$237-1	tr|A0A380ERM6|A0A380ERM6_STAAU Uncharacterized protein OS=Staphylococcus aureus OX=1280 GN=NCTC12973_01188 PE=4 SV=1	1	1	0.1094	7740.87	9.48
	R20190500775_1,3572	K.LELANDK.R	802.43	0.00061	2	1	22.76	0	0.351	0|0	tr|A0A380ERM6|A0A380ERM6_STAAU		4.37	0		0	2	MASCOT		T
$238-1	tr|A0A380ES56|A0A380ES56_STAAU Penicillin binding protein 4 OS=Staphylococcus aureus OX=1280 GN=dacA_3 PE=3 SV=1	1	1	0.0169	45264.5	6.63
	R20190500775_1,874	R.AGVDGLK.T	659.372	-0.01156	2	1	29.57	0	0.17	0|0	tr|A0A380ES56|A0A380ES56_STAAU		5.88	0		0	2	MASCOT		T
$239-1	tr|A0A380ESH9|A0A380ESH9_STAAU Replication initiator A family protein OS=Staphylococcus aureus OX=1280 GN=NCTC12973_00883 PE=4 SV=1	1	1	0.0167	41799.1	7.06
	R20190500775_1,2651	R.INDTNR.Y	732.363	-0.00025	2	1	42.15	0	0.0022	0|0	tr|A0A380ESH9|A0A380ESH9_STAAU		5.84	0		0	2	MASCOT		T
$240-1	tr|A0A380ESL6|A0A380ESL6_STAAU Ethanolamine utilization protein eutQ OS=Staphylococcus aureus OX=1280 GN=eutQ PE=4 SV=1	1	1	0.0381	23082.8	4.77
	R20190500775_1,10805	-.M*ATLIIAK.D	876.522	-0.00981	2	1	29.12	0	0.0514	0|0	tr|A0A380ESL6|A0A380ESL6_STAAU		8.5	0	15.994919 Oxidation (M)	0	2	MASCOT		T
$241-1	tr|A0A380EST9|A0A380EST9_STAAU PTS system, sucrose-specific IIB component / PTS system, sucrose-specific IIC component OS=Staphylococcus aureus OX=1280 GN=scrA_1 PE=4 SV=1	1	1	0.0089	72454.9	6.21
	R20190500775_1,5449	K.LVVAVK.K	628.439	-0.00104	2	1	25.3	0	0.0573	0|0	tr|A0A380EST9|A0A380EST9_STAAU		8.75	0		0	2	MASCOT		T
$242-1	tr|A0A380ESU7|A0A380ESU7_STAAU Phage tape measure protein OS=Staphylococcus aureus OX=1280 GN=NCTC12973_01763 PE=4 SV=1	1	1	0.0153	80600.4	5.56
	R20190500775_1,4249	K.QSLGGDAVAAAK.A	1087.57	-0.00022	2	1	22.82	0	0.346	0|0	tr|A0A380ESU7|A0A380ESU7_STAAU		5.84	0		0	2	MASCOT		T
$243-1	tr|A0A380ET75|A0A380ET75_STAAU Heat-inducible transcription repressor HrcA OS=Staphylococcus aureus OX=1280 GN=hrcA PE=3 SV=1	1	1	0.0174	38919.2	5.04
	R20190500775_1,7854	R.LALSIR.Q	672.44	-0.00135	2	1	25.11	0	0.181	0|0	tr|A0A380ET75|A0A380ET75_STAAU		9.75	0		0	2	MASCOT		T
$244-1	tr|A0A380ETC8|A0A380ETC8_STAAU Glutamine synthetase repressor OS=Staphylococcus aureus OX=1280 GN=glnR PE=4 SV=1	1	1	0.0732	14496.5	8.96
	R20190500775_1,6638	K.ALTDADVRR.I	1016.55	0.01006	2	1	20.89	0	0.427	0|0	tr|A0A380ETC8|A0A380ETC8_STAAU		6.01	1		0	2	MASCOT		T
$245-1	tr|A0A380ETH0|A0A380ETH0_STAAU Signal peptidase I OS=Staphylococcus aureus OX=1280 GN=sipB_1 PE=3 SV=1	1	1	0.0305	22878.1	8.9
	R20190500775_1,6782	K.LIGEIK.A	672.429	-0.0006	2	1	22.16	0	0.243	0|0	tr|A0A380ETH0|A0A380ETH0_STAAU		6	0		0	2	MASCOT		T
$246-1	tr|A0A380ETY9|A0A380ETY9_STAAU ATP synthase subunit beta OS=Staphylococcus aureus OX=1280 GN=atpD_2 PE=3 SV=1	1	1	0.0235	51056.5	4.73
	R20190500775_1,8731	K.VGLFGGAGVGK.T	961.547	-0.0019	2	1	58.27	0	8.08e-05	0|0	tr|A0A380ETY9|A0A380ETY9_STAAU		8.72	0		0	2	MASCOT		T
$247-1	tr|A0A380EU55|A0A380EU55_STAAU ABC transporter ATP-binding protein OS=Staphylococcus aureus OX=1280 GN=NCTC12973_01612 PE=4 SV=1	1	1	0.0123	73987.4	9.1
	R20190500775_1,11561	K.TSLLMLFR.D	980.56	0.01507	2	1	22.8	0	0.221	0|0	tr|A0A380EU55|A0A380EU55_STAAU		9.41	0		0	2	MASCOT		T
$248-1	tr|A0A380EU70|A0A380EU70_STAAU Uncharacterized protein OS=Staphylococcus aureus OX=1280 GN=NCTC12973_01806 PE=4 SV=1	1	1	0.1268	8162.47	9.82
[truncated: 366 more rows]
